# Supplementary material for: N′-[(1E,2E)-1-(2-Phenyl­hydrazin-1-yl­idene)-1-(phenyl­sulfon­yl)propan-2-yl­idene]benzohydrazide
Source: Acta Crystallogr Sect E Struct Rep Online. 2011 Aug 11;67(Pt 9):o2317–8. doi: 10.1107/S1600536811031953 (PMC3200681; doi:10.1107/S1600536811031953)
Supplement: Supplementary file 1 [file e-67-o2317-sup1.cif]

##############################################################################
#                                                                            #
# This CIF contains the data in a paper accepted for publication in          #
# Acta Crystallographica Section E. It conforms to the requirements of       #
# Notes for Authors for Acta Crystallographica Section E, and has been       #
# peer reviewed under the auspices of the IUCr Commission on Journals.       #
#                                                                            #
# Full details of the Crystallographic Information File format               #
# are given in the paper "The Crystallographic Information File (CIF):       #
# a New Standard Archive File for Crystallography" by S. R. Hall, F. H.      #
# Allen and I. D. Brown [Acta Cryst. (1991), A47, 655-685].                  #
#                                                                            #
# The current version of the core CIF dictionary is obtainable from          #
# ftp://ftp.iucr.org/pub/cif_core.dic.                                       #
#                                                                            #
# Software is freely available for graphical display of the structure(s)     #
# in this CIF. For information consult the CIF software page                 #
# http://www.iucr.org/resources/cif/software.                                #
#                                                                            #
# This file may be used for bona fide research purposes within the           #
# scientific community so long as proper attribution is given to the journal # 
# article from which it was obtained.                                        #
#                                                                            #
##############################################################################
data_global
_audit_creation_method     SHELXL-97
_journal_date_recd_electronic     2011-08-06
_journal_date_accepted     2011-08-07
_journal_name_full     'Acta Crystallographica, Section E'
_journal_year     2011
_journal_volume     67
_journal_issue      9
_journal_page_first     o2317
_journal_page_last     o2318
_journal_paper_category     QO
_journal_coeditor_code     HB6353
_publ_contact_author_name     ' Edward RT Tiekink '
_publ_contact_author_address
;
Department of Chemistry, University of Malaya,
50603 Kuala Lumpur, Malaysia
;
_publ_contact_author_email
;
edward.tiekink@gmail.com
;
_publ_contact_author_fax     ' +60 3 7967 4193 '
_publ_contact_author_phone     ' +60 3 7967 6775 '
_publ_section_title
;\
<i>N</i>'-[(1<i>E</i>,2<i>E</i>)-1-(2-Phenylhydrazin-1-ylidene)-1-\
(phenylsulfonyl)propan-2-ylidene]benzohydrazide
;
loop_
    _publ_author_name
    _publ_author_footnote
    _publ_author_address
    'Hatem A. Abdel-Aziz'
;
Additional correspondence author, e-mail: hatem_741@yahoo.com.
;
;
Department of Pharmaceutical Chemistry, College of Pharmacy,
King Saud University, Riyadh 11451, Saudi Arabia
;
    'Ng, Seik Weng' .
;
Department of Chemistry, University of Malaya,
50603 Kuala Lumpur, Malaysia
and
Chemistry Department, Faculty of
Science, King Abdulaziz University, PO Box 80203 Jeddah, Saudi Arabia
;
    'Tiekink, Edward R. T.' .
;
Department of Chemistry, University of Malaya,
50603 Kuala Lumpur, Malaysia
;
data_I
_audit_creation_method     SHELXL-97
_chemical_name_systematic
;
<i>N</i>'-[(1<i>E</i>,2<i>E</i>)-1-(2-phenylhydrazin-1-ylidene)-
1-(phenylsulfonyl)propan-2-ylidene]benzohydrazide
;
_chemical_name_common     ?
_chemical_formula_moiety     'C22 H20 N4 O3 S'
_chemical_formula_sum     'C22 H20 N4 O3 S'
_chemical_formula_iupac     'C22 H20 N4 O3 S'
_chemical_formula_weight     420.48
_chemical_melting_point     ?
_symmetry_cell_setting     triclinic
_symmetry_space_group_name_H-M     'P -1'
_symmetry_space_group_name_Hall     '-P 1'
loop_
    _symmetry_equiv_pos_as_xyz
    'x, y, z'
    '-x, -y, -z'
_cell_length_a     8.1609(3)
_cell_length_b     9.6632(5)
_cell_length_c     14.1261(7)
_cell_angle_alpha     92.027(4)
_cell_angle_beta     102.822(4)
_cell_angle_gamma     111.984(4)
_cell_volume     998.55(8)
_cell_formula_units_Z     2
_cell_measurement_reflns_used     4430
_cell_measurement_theta_min     3.23
_cell_measurement_theta_max     74.22
_cell_measurement_temperature     100(2)
_exptl_crystal_description     prism
_exptl_crystal_colour     yellow
_exptl_crystal_size_max     0.30
_exptl_crystal_size_mid     0.25
_exptl_crystal_size_min     0.05
_exptl_crystal_density_diffrn     1.398
_exptl_crystal_density_meas     ?
_exptl_crystal_density_method     'not measured'
_exptl_crystal_F_000     440
_exptl_absorpt_coefficient_mu     1.715
_exptl_absorpt_correction_type     multi-scan
_exptl_absorpt_process_details     '(CrysAlis PRO; Agilent, 2010)'
_exptl_absorpt_correction_T_min     0.825
_exptl_absorpt_correction_T_max     1.000
_exptl_special_details     ?
_diffrn_ambient_temperature     100(2)
_diffrn_radiation_type     'Cu K\a'
_diffrn_radiation_wavelength     1.5418
_diffrn_radiation_source     'SuperNova (Cu) X-ray Source'
_diffrn_radiation_monochromator     'mirror'
_diffrn_measurement_device_type
                  'Agilent SuperNova Dual diffractometer with an Atlas detector'
_diffrn_measurement_method     \w
_diffrn_detector_area_resol_mean     '10.4041'
_diffrn_reflns_number     6674
_diffrn_reflns_av_R_equivalents     0.0166
_diffrn_reflns_av_sigmaI/netI     0.0228
_diffrn_reflns_theta_min     3.24
_diffrn_reflns_theta_max     74.39
_diffrn_reflns_theta_full     74.39
_diffrn_measured_fraction_theta_max     0.965
_diffrn_measured_fraction_theta_full     0.965
_diffrn_reflns_limit_h_min     -10
_diffrn_reflns_limit_h_max     8
_diffrn_reflns_limit_k_min     -12
_diffrn_reflns_limit_k_max     11
_diffrn_reflns_limit_l_min     -17
_diffrn_reflns_limit_l_max     15
_diffrn_standards_number     0
_diffrn_standards_interval_count     0
_diffrn_standards_interval_time     0
_diffrn_standards_decay_%     0
_refine_special_details
;
Refinement of <i>F</i>^2^ against ALL reflections. The weighted <i>R</i>-factor
<i>wR</i> and goodness of fit <i>S</i> are based on <i>F</i>^2^, conventional
<i>R</i>-factors <i>R</i> are based on <i>F</i>, with <i>F</i> set to zero for
negative <i>F</i>^2^. The threshold expression of <i>F</i>^2^ >
\s(<i>F</i>^2^) is used only for calculating <i>R</i>-factors(gt) <i>etc</i>.
and is not relevant to the choice of reflections for refinement.
<i>R</i>-factors based on <i>F</i>^2^ are statistically about twice as large
as those based on <i>F</i>, and <i>R</i>- factors based on ALL data will be
even larger.
;
_reflns_number_total     3942
_reflns_number_gt     3658
_reflns_threshold_expression     I>2\s(I)
_refine_ls_structure_factor_coef     Fsqd
_refine_ls_matrix_type     full
_refine_ls_R_factor_all     0.0332
_refine_ls_R_factor_gt     0.0307
_refine_ls_wR_factor_gt     0.0830
_refine_ls_wR_factor_ref     0.0852
_refine_ls_goodness_of_fit_ref     1.036
_refine_ls_restrained_S_all     1.036
_refine_ls_number_reflns     3942
_refine_ls_number_parameters     280
_refine_ls_number_restraints     0
_refine_ls_hydrogen_treatment     mixed
_refine_ls_weighting_scheme     calc
_refine_ls_weighting_details
         'calc w=1/[\s^2^(Fo^2^)+(0.0484P)^2^+0.3295P] where P=(Fo^2^+2Fc^2^)/3'
_atom_sites_solution_hydrogens     geom
_atom_sites_solution_primary     direct
_atom_sites_solution_secondary     difmap
_refine_ls_shift/su_max     0.001
_refine_ls_shift/su_mean     0.000
_refine_diff_density_max     0.343
_refine_diff_density_min     -0.423
_refine_ls_extinction_method     none
_refine_ls_extinction_coef     ?
loop_
    _atom_type_symbol
    _atom_type_description
    _atom_type_scat_dispersion_real
    _atom_type_scat_dispersion_imag
    _atom_type_scat_source
    'C' 'C' 0.0181 0.0091
                         'International Tables Vol C Tables 4.2.6.8 and 6.1.1.4'
    'H' 'H' 0.0000 0.0000
                         'International Tables Vol C Tables 4.2.6.8 and 6.1.1.4'
    'N' 'N' 0.0311 0.0180
                         'International Tables Vol C Tables 4.2.6.8 and 6.1.1.4'
    'O' 'O' 0.0492 0.0322
                         'International Tables Vol C Tables 4.2.6.8 and 6.1.1.4'
    'S' 'S' 0.3331 0.5567
                         'International Tables Vol C Tables 4.2.6.8 and 6.1.1.4'
_computing_data_collection     'CrysAlis PRO (Agilent, 2010)'
_computing_cell_refinement     'CrysAlis PRO (Agilent, 2010)'
_computing_data_reduction     'CrysAlis PRO (Agilent, 2010)'
_computing_structure_solution     'SHELXS97 (Sheldrick, 2008)'
_computing_structure_refinement     'SHELXL97 (Sheldrick, 2008)'
_computing_molecular_graphics
                      'ORTEP-3 (Farrugia, 1997) and DIAMOND (Brandenburg, 2006)'
_computing_publication_material     'publCIF (Westrip, 2010)'
loop_
    _atom_site_type_symbol
    _atom_site_label
    _atom_site_fract_x
    _atom_site_fract_y
    _atom_site_fract_z
    _atom_site_U_iso_or_equiv
    _atom_site_adp_type
    _atom_site_calc_flag
    _atom_site_refinement_flags
    _atom_site_occupancy
    _atom_site_symmetry_multiplicity
    _atom_site_disorder_assembly
    _atom_site_disorder_group
    S S1 0.50233(4) 0.56979(3) 0.25827(2) 0.01376(10) Uani d . 1 1 . .
    O O1 0.58750(13) 0.66428(10) 0.35165(7) 0.0188(2) Uani d . 1 1 . .
    O O2 0.38284(12) 0.61117(10) 0.18465(7) 0.0184(2) Uani d . 1 1 . .
    O O3 0.10801(14) -0.07033(11) 0.38899(7) 0.0272(2) Uani d . 1 1 . .
    N N1 0.24156(14) 0.31176(12) 0.20702(8) 0.0156(2) Uani d . 1 1 . .
    N N2 0.12879(15) 0.17365(12) 0.20937(8) 0.0162(2) Uani d . 1 1 . .
    H H2 0.146(2) 0.134(2) 0.2655(14) 0.031(5) Uiso d . 1 1 . .
    N N3 0.31255(14) 0.20873(12) 0.38694(8) 0.0157(2) Uani d . 1 1 . .
    N N4 0.34253(15) 0.14291(12) 0.46998(8) 0.0155(2) Uani d . 1 1 . .
    H H4 0.393(2) 0.196(2) 0.5262(13) 0.024(4) Uiso d . 1 1 . .
    C C1 0.67600(17) 0.55617(14) 0.20755(9) 0.0142(2) Uani d . 1 1 . .
    C C2 0.85772(17) 0.62654(14) 0.25910(9) 0.0172(3) Uani d . 1 1 . .
    H H2A 0.8906 0.6826 0.3218 0.021 Uiso calc R 1 1 . .
    C C3 0.99099(18) 0.61328(15) 0.21697(10) 0.0202(3) Uani d . 1 1 . .
    H H3 1.1162 0.6608 0.2512 0.024 Uiso calc R 1 1 . .
    C C4 0.94206(18) 0.53115(16) 0.12537(10) 0.0204(3) Uani d . 1 1 . .
    H H4A 1.0337 0.5217 0.0975 0.025 Uiso calc R 1 1 . .
    C C5 0.75863(18) 0.46236(15) 0.07400(9) 0.0190(3) Uani d . 1 1 . .
    H H5 0.7258 0.4071 0.0110 0.023 Uiso calc R 1 1 . .
    C C6 0.62441(17) 0.47453(14) 0.11483(9) 0.0162(3) Uani d . 1 1 . .
    H H6 0.4993 0.4281 0.0803 0.019 Uiso calc R 1 1 . .
    C C7 0.38026(17) 0.38545(14) 0.28212(9) 0.0147(2) Uani d . 1 1 . .
    C C8 -0.02363(17) 0.09899(14) 0.12996(9) 0.0157(3) Uani d . 1 1 . .
    C C9 -0.15086(18) -0.03770(14) 0.14394(9) 0.0183(3) Uani d . 1 1 . .
    H H9 -0.1313 -0.0773 0.2041 0.022 Uiso calc R 1 1 . .
    C C10 -0.30598(19) -0.11519(15) 0.06928(10) 0.0210(3) Uani d . 1 1 . .
    H H10 -0.3932 -0.2084 0.0783 0.025 Uiso calc R 1 1 . .
    C C11 -0.33482(19) -0.05745(16) -0.01863(10) 0.0224(3) Uani d . 1 1 . .
    H H11 -0.4418 -0.1105 -0.0695 0.027 Uiso calc R 1 1 . .
    C C12 -0.2058(2) 0.07881(16) -0.03178(10) 0.0228(3) Uani d . 1 1 . .
    H H12 -0.2252 0.1180 -0.0921 0.027 Uiso calc R 1 1 . .
    C C13 -0.04996(18) 0.15771(15) 0.04185(10) 0.0188(3) Uani d . 1 1 . .
    H H13 0.0377 0.2504 0.0325 0.023 Uiso calc R 1 1 . .
    C C14 0.43798(17) 0.33214(14) 0.37516(9) 0.0147(2) Uani d . 1 1 . .
    C C15 0.62412(17) 0.40633(14) 0.44494(9) 0.0173(3) Uani d . 1 1 . .
    H H15A 0.6634 0.3290 0.4728 0.026 Uiso calc R 1 1 . .
    H H15B 0.6187 0.4718 0.4978 0.026 Uiso calc R 1 1 . .
    H H15C 0.7114 0.4665 0.4098 0.026 Uiso calc R 1 1 . .
    C C16 0.21874(18) -0.00233(14) 0.46522(9) 0.0171(3) Uani d . 1 1 . .
    C C17 0.23417(18) -0.07141(14) 0.55775(9) 0.0166(3) Uani d . 1 1 . .
    C C18 0.39363(19) -0.02070(15) 0.63346(10) 0.0190(3) Uani d . 1 1 . .
    H H18 0.4977 0.0635 0.6283 0.023 Uiso calc R 1 1 . .
    C C19 0.4000(2) -0.09350(16) 0.71628(10) 0.0236(3) Uani d . 1 1 . .
    H H19 0.5090 -0.0598 0.7676 0.028 Uiso calc R 1 1 . .
    C C20 0.2473(2) -0.21564(16) 0.72444(10) 0.0247(3) Uani d . 1 1 . .
    H H20 0.2516 -0.2643 0.7816 0.030 Uiso calc R 1 1 . .
    C C21 0.0886(2) -0.26655(16) 0.64928(11) 0.0231(3) Uani d . 1 1 . .
    H H21 -0.0154 -0.3503 0.6549 0.028 Uiso calc R 1 1 . .
    C C22 0.08182(18) -0.19513(15) 0.56582(10) 0.0195(3) Uani d . 1 1 . .
    H H22 -0.0267 -0.2305 0.5141 0.023 Uiso calc R 1 1 . .
loop_
    _atom_site_aniso_label
    _atom_site_aniso_U_11
    _atom_site_aniso_U_22
    _atom_site_aniso_U_33
    _atom_site_aniso_U_12
    _atom_site_aniso_U_13
    _atom_site_aniso_U_23
    S1 0.01522(16) 0.01194(15) 0.01440(16) 0.00461(12) 0.00554(11) 0.00199(11)
    O1 0.0231(5) 0.0151(4) 0.0175(4) 0.0056(4) 0.0075(4) -0.0008(3)
    O2 0.0183(4) 0.0180(4) 0.0211(5) 0.0086(4) 0.0063(4) 0.0066(4)
    O3 0.0318(6) 0.0185(5) 0.0178(5) -0.0002(4) -0.0017(4) 0.0018(4)
    N1 0.0164(5) 0.0142(5) 0.0161(5) 0.0047(4) 0.0061(4) 0.0012(4)
    N2 0.0176(5) 0.0140(5) 0.0140(5) 0.0028(4) 0.0039(4) 0.0020(4)
    N3 0.0182(5) 0.0158(5) 0.0136(5) 0.0067(4) 0.0049(4) 0.0036(4)
    N4 0.0185(5) 0.0142(5) 0.0114(5) 0.0044(4) 0.0027(4) 0.0020(4)
    C1 0.0167(6) 0.0124(6) 0.0147(6) 0.0053(5) 0.0063(5) 0.0048(5)
    C2 0.0182(6) 0.0151(6) 0.0153(6) 0.0035(5) 0.0039(5) 0.0014(5)
    C3 0.0145(6) 0.0206(6) 0.0229(7) 0.0037(5) 0.0046(5) 0.0046(5)
    C4 0.0203(6) 0.0234(7) 0.0215(7) 0.0097(5) 0.0103(5) 0.0069(5)
    C5 0.0228(7) 0.0206(7) 0.0141(6) 0.0082(5) 0.0060(5) 0.0026(5)
    C6 0.0162(6) 0.0163(6) 0.0150(6) 0.0054(5) 0.0031(5) 0.0036(5)
    C7 0.0154(6) 0.0131(6) 0.0155(6) 0.0044(5) 0.0060(5) 0.0018(5)
    C8 0.0168(6) 0.0146(6) 0.0147(6) 0.0057(5) 0.0036(5) -0.0002(5)
    C9 0.0212(6) 0.0170(6) 0.0153(6) 0.0059(5) 0.0042(5) 0.0035(5)
    C10 0.0198(6) 0.0173(6) 0.0208(7) 0.0021(5) 0.0045(5) 0.0016(5)
    C11 0.0214(7) 0.0211(7) 0.0179(6) 0.0042(5) -0.0005(5) 0.0003(5)
    C12 0.0270(7) 0.0222(7) 0.0169(6) 0.0084(6) 0.0029(5) 0.0047(5)
    C13 0.0215(6) 0.0157(6) 0.0176(6) 0.0050(5) 0.0060(5) 0.0031(5)
    C14 0.0162(6) 0.0144(6) 0.0147(6) 0.0065(5) 0.0054(5) 0.0007(5)
    C15 0.0170(6) 0.0169(6) 0.0175(6) 0.0060(5) 0.0046(5) 0.0014(5)
    C16 0.0187(6) 0.0147(6) 0.0168(6) 0.0054(5) 0.0046(5) 0.0016(5)
    C17 0.0212(6) 0.0147(6) 0.0169(6) 0.0091(5) 0.0068(5) 0.0029(5)
    C18 0.0227(7) 0.0171(6) 0.0180(6) 0.0085(5) 0.0058(5) 0.0024(5)
    C19 0.0311(7) 0.0259(7) 0.0167(6) 0.0155(6) 0.0038(5) 0.0034(5)
    C20 0.0389(8) 0.0258(7) 0.0202(7) 0.0203(6) 0.0143(6) 0.0102(6)
    C21 0.0283(7) 0.0202(7) 0.0297(7) 0.0128(6) 0.0175(6) 0.0102(6)
    C22 0.0206(6) 0.0179(6) 0.0230(7) 0.0090(5) 0.0087(5) 0.0046(5)
_geom_special_details
;
All e.s.d.'s (except the e.s.d. in the dihedral angle between two l.s. planes)
are estimated using the full covariance matrix. The cell e.s.d.'s are taken
into account individually in the estimation of e.s.d.'s in distances, angles
and torsion angles; correlations between e.s.d.'s in cell parameters are only
used when they are defined by crystal symmetry. An approximate (isotropic)
treatment of cell e.s.d.'s is used for estimating e.s.d.'s involving l.s.
planes.
;
loop_
    _geom_bond_atom_site_label_1
    _geom_bond_atom_site_label_2
    _geom_bond_site_symmetry_2
    _geom_bond_distance
    _geom_bond_publ_flag
    S1 O2 . 1.4365(9) ?
    S1 O1 . 1.4456(9) ?
    S1 C1 . 1.7672(13) ?
    S1 C7 . 1.7725(13) ?
    O3 C16 . 1.2172(16) ?
    N1 C7 . 1.3130(16) ?
    N1 N2 . 1.3139(15) ?
    N2 C8 . 1.4062(16) ?
    N2 H2 . 0.901(19) ?
    N3 C14 . 1.2936(17) ?
    N3 N4 . 1.3720(15) ?
    N4 C16 . 1.3771(16) ?
    N4 H4 . 0.856(18) ?
    C1 C2 . 1.3866(18) ?
    C1 C6 . 1.3960(18) ?
    C2 C3 . 1.3927(19) ?
    C2 H2A . 0.9500 ?
    C3 C4 . 1.3872(19) ?
    C3 H3 . 0.9500 ?
    C4 C5 . 1.3957(19) ?
    C4 H4A . 0.9500 ?
    C5 C6 . 1.3849(18) ?
    C5 H5 . 0.9500 ?
    C6 H6 . 0.9500 ?
    C7 C14 . 1.4729(17) ?
    C8 C13 . 1.3928(18) ?
    C8 C9 . 1.3945(18) ?
    C9 C10 . 1.3847(18) ?
    C9 H9 . 0.9500 ?
    C10 C11 . 1.3880(19) ?
    C10 H10 . 0.9500 ?
    C11 C12 . 1.394(2) ?
    C11 H11 . 0.9500 ?
    C12 C13 . 1.3826(19) ?
    C12 H12 . 0.9500 ?
    C13 H13 . 0.9500 ?
    C14 C15 . 1.5044(17) ?
    C15 H15A . 0.9800 ?
    C15 H15B . 0.9800 ?
    C15 H15C . 0.9800 ?
    C16 C17 . 1.4905(17) ?
    C17 C18 . 1.3947(18) ?
    C17 C22 . 1.3956(18) ?
    C18 C19 . 1.3875(19) ?
    C18 H18 . 0.9500 ?
    C19 C20 . 1.390(2) ?
    C19 H19 . 0.9500 ?
    C20 C21 . 1.386(2) ?
    C20 H20 . 0.9500 ?
    C21 C22 . 1.3881(19) ?
    C21 H21 . 0.9500 ?
    C22 H22 . 0.9500 ?
loop_
    _geom_angle_atom_site_label_1
    _geom_angle_atom_site_label_2
    _geom_angle_atom_site_label_3
    _geom_angle_site_symmetry_1
    _geom_angle_site_symmetry_3
    _geom_angle
    _geom_angle_publ_flag
    O2 S1 O1 . . 118.61(6) ?
    O2 S1 C1 . . 107.72(6) ?
    O1 S1 C1 . . 108.38(6) ?
    O2 S1 C7 . . 108.78(6) ?
    O1 S1 C7 . . 107.22(6) ?
    C1 S1 C7 . . 105.38(6) ?
    C7 N1 N2 . . 121.00(11) ?
    N1 N2 C8 . . 120.16(11) ?
    N1 N2 H2 . . 117.7(11) ?
    C8 N2 H2 . . 121.8(11) ?
    C14 N3 N4 . . 119.70(11) ?
    N3 N4 C16 . . 114.32(10) ?
    N3 N4 H4 . . 120.7(12) ?
    C16 N4 H4 . . 118.2(12) ?
    C2 C1 C6 . . 121.75(12) ?
    C2 C1 S1 . . 120.14(10) ?
    C6 C1 S1 . . 118.11(9) ?
    C1 C2 C3 . . 118.60(12) ?
    C1 C2 H2A . . 120.7 ?
    C3 C2 H2A . . 120.7 ?
    C4 C3 C2 . . 120.42(12) ?
    C4 C3 H3 . . 119.8 ?
    C2 C3 H3 . . 119.8 ?
    C3 C4 C5 . . 120.25(12) ?
    C3 C4 H4A . . 119.9 ?
    C5 C4 H4A . . 119.9 ?
    C6 C5 C4 . . 120.05(12) ?
    C6 C5 H5 . . 120.0 ?
    C4 C5 H5 . . 120.0 ?
    C5 C6 C1 . . 118.92(12) ?
    C5 C6 H6 . . 120.5 ?
    C1 C6 H6 . . 120.5 ?
    N1 C7 C14 . . 128.30(11) ?
    N1 C7 S1 . . 110.37(9) ?
    C14 C7 S1 . . 121.33(9) ?
    C13 C8 C9 . . 120.90(12) ?
    C13 C8 N2 . . 122.56(11) ?
    C9 C8 N2 . . 116.54(11) ?
    C10 C9 C8 . . 119.36(12) ?
    C10 C9 H9 . . 120.3 ?
    C8 C9 H9 . . 120.3 ?
    C9 C10 C11 . . 120.39(12) ?
    C9 C10 H10 . . 119.8 ?
    C11 C10 H10 . . 119.8 ?
    C10 C11 C12 . . 119.60(12) ?
    C10 C11 H11 . . 120.2 ?
    C12 C11 H11 . . 120.2 ?
    C13 C12 C11 . . 120.86(12) ?
    C13 C12 H12 . . 119.6 ?
    C11 C12 H12 . . 119.6 ?
    C12 C13 C8 . . 118.89(12) ?
    C12 C13 H13 . . 120.6 ?
    C8 C13 H13 . . 120.6 ?
    N3 C14 C7 . . 111.66(11) ?
    N3 C14 C15 . . 123.98(11) ?
    C7 C14 C15 . . 124.24(11) ?
    C14 C15 H15A . . 109.5 ?
    C14 C15 H15B . . 109.5 ?
    H15A C15 H15B . . 109.5 ?
    C14 C15 H15C . . 109.5 ?
    H15A C15 H15C . . 109.5 ?
    H15B C15 H15C . . 109.5 ?
    O3 C16 N4 . . 121.44(12) ?
    O3 C16 C17 . . 122.71(12) ?
    N4 C16 C17 . . 115.81(11) ?
    C18 C17 C22 . . 119.76(12) ?
    C18 C17 C16 . . 122.99(12) ?
    C22 C17 C16 . . 117.22(12) ?
    C19 C18 C17 . . 119.85(13) ?
    C19 C18 H18 . . 120.1 ?
    C17 C18 H18 . . 120.1 ?
    C18 C19 C20 . . 120.18(13) ?
    C18 C19 H19 . . 119.9 ?
    C20 C19 H19 . . 119.9 ?
    C21 C20 C19 . . 120.14(13) ?
    C21 C20 H20 . . 119.9 ?
    C19 C20 H20 . . 119.9 ?
    C20 C21 C22 . . 120.00(13) ?
    C20 C21 H21 . . 120.0 ?
    C22 C21 H21 . . 120.0 ?
    C21 C22 C17 . . 120.06(13) ?
    C21 C22 H22 . . 120.0 ?
    C17 C22 H22 . . 120.0 ?
loop_
    _geom_torsion_atom_site_label_1
    _geom_torsion_atom_site_label_2
    _geom_torsion_atom_site_label_3
    _geom_torsion_atom_site_label_4
    _geom_torsion_site_symmetry_1
    _geom_torsion_site_symmetry_2
    _geom_torsion_site_symmetry_3
    _geom_torsion_site_symmetry_4
    _geom_torsion
    _geom_torsion_publ_flag
    C7 N1 N2 C8 . . . . 177.15(11) ?
    C14 N3 N4 C16 . . . . -166.62(11) ?
    O2 S1 C1 C2 . . . . 131.46(10) ?
    O1 S1 C1 C2 . . . . 1.97(12) ?
    C7 S1 C1 C2 . . . . -112.54(11) ?
    O2 S1 C1 C6 . . . . -47.94(11) ?
    O1 S1 C1 C6 . . . . -177.43(9) ?
    C7 S1 C1 C6 . . . . 68.06(11) ?
    C6 C1 C2 C3 . . . . -0.71(19) ?
    S1 C1 C2 C3 . . . . 179.92(10) ?
    C1 C2 C3 C4 . . . . 0.0(2) ?
    C2 C3 C4 C5 . . . . 0.7(2) ?
    C3 C4 C5 C6 . . . . -0.7(2) ?
    C4 C5 C6 C1 . . . . -0.05(19) ?
    C2 C1 C6 C5 . . . . 0.75(19) ?
    S1 C1 C6 C5 . . . . -179.86(10) ?
    N2 N1 C7 C14 . . . . 2.3(2) ?
    N2 N1 C7 S1 . . . . -178.25(9) ?
    O2 S1 C7 N1 . . . . 22.99(11) ?
    O1 S1 C7 N1 . . . . 152.40(9) ?
    C1 S1 C7 N1 . . . . -92.28(10) ?
    O2 S1 C7 C14 . . . . -157.51(10) ?
    O1 S1 C7 C14 . . . . -28.10(11) ?
    C1 S1 C7 C14 . . . . 87.22(11) ?
    N1 N2 C8 C13 . . . . 8.35(19) ?
    N1 N2 C8 C9 . . . . -170.74(11) ?
    C13 C8 C9 C10 . . . . -0.5(2) ?
    N2 C8 C9 C10 . . . . 178.61(12) ?
    C8 C9 C10 C11 . . . . -0.1(2) ?
    C9 C10 C11 C12 . . . . 0.5(2) ?
    C10 C11 C12 C13 . . . . -0.4(2) ?
    C11 C12 C13 C8 . . . . -0.1(2) ?
    C9 C8 C13 C12 . . . . 0.6(2) ?
    N2 C8 C13 C12 . . . . -178.46(12) ?
    N4 N3 C14 C7 . . . . -179.77(10) ?
    N4 N3 C14 C15 . . . . 3.87(18) ?
    N1 C7 C14 N3 . . . . -13.99(19) ?
    S1 C7 C14 N3 . . . . 166.60(9) ?
    N1 C7 C14 C15 . . . . 162.36(12) ?
    S1 C7 C14 C15 . . . . -17.05(17) ?
    N3 N4 C16 O3 . . . . 8.74(18) ?
    N3 N4 C16 C17 . . . . -173.41(10) ?
    O3 C16 C17 C18 . . . . 156.10(13) ?
    N4 C16 C17 C18 . . . . -21.72(18) ?
    O3 C16 C17 C22 . . . . -21.95(19) ?
    N4 C16 C17 C22 . . . . 160.23(12) ?
    C22 C17 C18 C19 . . . . 0.04(19) ?
    C16 C17 C18 C19 . . . . -177.96(12) ?
    C17 C18 C19 C20 . . . . -0.7(2) ?
    C18 C19 C20 C21 . . . . 0.9(2) ?
    C19 C20 C21 C22 . . . . -0.3(2) ?
    C20 C21 C22 C17 . . . . -0.4(2) ?
    C18 C17 C22 C21 . . . . 0.54(19) ?
    C16 C17 C22 C21 . . . . 178.65(12) ?
loop_
    _geom_hbond_atom_site_label_D
    _geom_hbond_atom_site_label_H
    _geom_hbond_atom_site_label_A
    _geom_hbond_site_symmetry_A
    _geom_hbond_distance_DH
    _geom_hbond_distance_HA
    _geom_hbond_distance_DA
    _geom_hbond_angle_DHA
    N2 H2 N3 . 0.901(19) 1.860(18) 2.5584(15) 132.8(16)
    N4 H4 O1 2_666 0.856(18) 2.089(19) 2.8946(14) 156.4(16)
    C2 H2a O3 1_665 0.95 2.38 3.0977(16) 132
    C20 H20 Cg1 2_656 0.95 2.72 3.4980(15) 140
    C15 H15a Cg2 2_656 0.98 2.79 3.4052(15) 121
