# Supplementary material for: N′-[(1E,2E)-1-(2-Phenyl­hydrazin-1-yl­idene)-1-(phenyl­sulfon­yl)propan-2-yl­idene]benzohydrazide
Source: Acta Crystallogr Sect E Struct Rep Online. 2011 Aug 11;67(Pt 9):o2317–8. doi: 10.1107/S1600536811031953 (PMC3200681; doi:10.1107/S1600536811031953)
Supplement: Supplementary file 2 [file e-67-o2317-Isup2.hkl]

# 
# h,k,l, Fc-squared, Fo-squared, sigma(Fo-squared) and status flag 
# 
data_I
_shelx_title '  P-1' 
_shelx_refln_list_code          4 
_shelx_F_calc_maximum      101.65 
_exptl_crystal_F_000       440.00 
_reflns_d_resolution_high  0.8004 
 
loop_ 
 _symmetry_equiv_pos_as_xyz 
 'x, y, z' 
 '-x, -y, -z' 
 
_cell_length_a     8.1609 
_cell_length_b     9.6632 
_cell_length_c    14.1261 
_cell_angle_alpha  92.027 
_cell_angle_beta  102.822 
_cell_angle_gamma 111.984 
 
_shelx_F_squared_multiplier     1.000 
 
loop_ 
 _refln_index_h 
 _refln_index_k 
 _refln_index_l 
 _refln_F_squared_calc 
 _refln_F_squared_meas 
 _refln_F_squared_sigma 
 _refln_observed_status 
   1   0   0      890.66      816.98      4.65 o 
   2   0   0       43.01       29.52      1.42 o 
   3   0   0      376.01      426.13      3.70 o 
   4   0   0      191.35      216.08      7.42 o 
   5   0   0        1.39        3.55      1.42 o 
   6   0   0        3.96        2.92      0.82 o 
   7   0   0      307.58      312.77      6.13 o 
   8   0   0      407.70      415.90      6.05 o 
  -9   1   0      271.95      264.58      6.47 o 
  -8   1   0      144.85      148.76      3.96 o 
  -7   1   0      449.89      438.36      9.00 o 
  -6   1   0      619.85      611.43      8.42 o 
  -5   1   0      144.65      145.07      6.77 o 
  -4   1   0      382.52      357.54      9.05 o 
  -3   1   0       35.10       41.72      1.15 o 
  -2   1   0     6792.02     6268.87     38.35 o 
   0   1   0       22.11       21.52      0.68 o 
   1   1   0     1313.03     1237.01      6.47 o 
   2   1   0      149.68      128.11      2.14 o 
   3   1   0        1.55        3.53      0.65 o 
   4   1   0       51.82       41.85      3.46 o 
   5   1   0      227.83      207.62      6.18 o 
   6   1   0       74.77       70.91      3.44 o 
   7   1   0        0.43        1.21      0.72 o 
   8   1   0      293.37      301.34      9.03 o 
  -9   2   0       67.51       61.85      5.62 o 
  -8   2   0       76.73       76.14      3.57 o 
  -7   2   0      178.83      172.46      4.46 o 
  -6   2   0       78.39       67.97      2.35 o 
  -5   2   0      845.45      865.30     15.65 o 
  -4   2   0      512.67      497.79      7.19 o 
  -3   2   0      749.17      735.88      7.20 o 
  -2   2   0      997.63      999.58      6.39 o 
  -1   2   0     1851.65     1725.04     26.27 o 
   0   2   0     2856.78     2659.60     28.97 o 
   1   2   0      352.10      277.03      3.66 o 
   2   2   0     1043.86      989.89      8.64 o 
   3   2   0       22.01       43.63      2.18 o 
   4   2   0       70.17       68.98      3.07 o 
   5   2   0      954.92      934.93     17.14 o 
   6   2   0      386.28      374.25      8.22 o 
   7   2   0      227.82      223.02      5.79 o 
   8   2   0      207.67      206.56      6.27 o 
  -9   3   0        3.66        3.46      1.17 o 
  -8   3   0        0.98        2.34      0.75 o 
  -7   3   0      763.80      756.19     10.66 o 
  -6   3   0      992.24     1020.22     10.29 o 
  -5   3   0      560.96      593.72     12.11 o 
  -4   3   0       72.76       83.11      5.24 o 
  -3   3   0      535.22      536.19      5.93 o 
  -2   3   0      144.89      140.74      4.89 o 
  -1   3   0     1238.77     1266.41     11.25 o 
   0   3   0        0.63        0.25      0.63 o 
   1   3   0       10.09       19.80      1.15 o 
   2   3   0       93.56       93.86      2.97 o 
   3   3   0      183.87      203.29      5.07 o 
   4   3   0      338.44      333.17      4.63 o 
   5   3   0      824.47      773.76     13.65 o 
   6   3   0        7.92        5.31      1.32 o 
   7   3   0       10.77       11.12      1.28 o 
  -9   4   0       29.77       31.49      1.97 o 
  -8   4   0       14.53       14.62      1.80 o 
  -7   4   0      257.97      270.72      7.02 o 
  -6   4   0       51.76       61.33      3.21 o 
  -5   4   0        0.89        0.26      0.56 o 
  -4   4   0        3.42        3.66      1.40 o 
  -3   4   0      236.27      253.24      3.61 o 
  -2   4   0     1681.42     1742.66     14.45 o 
  -1   4   0      291.32      280.86      6.62 o 
   0   4   0     1176.07     1239.87     15.43 o 
   1   4   0      187.70      204.15      7.07 o 
   2   4   0        8.34       13.51      1.30 o 
   3   4   0       55.93       46.08      3.31 o 
   4   4   0      238.77      236.33      5.60 o 
   5   4   0      157.85      141.78      5.38 o 
   6   4   0      169.22      163.02      9.71 o 
   7   4   0        0.30       -0.16      0.48 o 
  -9   5   0      175.96      187.88      4.73 o 
  -8   5   0      261.44      282.89      6.92 o 
  -7   5   0      241.20      255.16      6.78 o 
  -6   5   0      248.04      231.07      5.14 o 
  -5   5   0      124.33      128.40      6.77 o 
  -4   5   0      149.27      164.95      6.97 o 
  -3   5   0      111.41      105.12      5.19 o 
  -2   5   0      224.62      220.68      6.34 o 
  -1   5   0     2106.29     2079.56     21.60 o 
   0   5   0      207.31      212.67      7.53 o 
   1   5   0      187.46      213.30      8.31 o 
   2   5   0       38.53       44.80      2.94 o 
   3   5   0        0.59       -0.68      0.76 o 
   4   5   0      251.30      235.44     10.61 o 
   5   5   0        6.39        7.77      1.30 o 
   6   5   0      111.90      103.81      4.93 o 
  -9   6   0      153.29      157.15      4.10 o 
  -8   6   0       30.57       29.07      2.23 o 
  -7   6   0      390.61      410.63      6.91 o 
  -6   6   0      538.91      541.31     10.45 o 
  -5   6   0       18.48       13.91      1.74 o 
  -4   6   0      455.12      461.91     12.49 o 
  -3   6   0       98.58       90.86      5.37 o 
  -2   6   0       17.52       12.64      1.93 o 
  -1   6   0       39.06       35.60      3.38 o 
   0   6   0      205.76      212.40      8.67 o 
   1   6   0      147.70      151.93      4.50 o 
   2   6   0      198.62      209.88      6.82 o 
   3   6   0        3.77        6.01      1.60 o 
   4   6   0       49.37       49.25      4.78 o 
   5   6   0      257.00      253.01      8.66 o 
  -9   7   0       95.94      100.00      4.80 o 
  -8   7   0       87.46       94.21      3.89 o 
  -7   7   0      329.80      326.98      8.10 o 
  -6   7   0      294.55      286.73     10.50 o 
  -5   7   0      264.83      255.13      5.39 o 
  -4   7   0       90.06       84.19      3.85 o 
  -3   7   0        5.39       11.42      1.60 o 
  -2   7   0      116.33      119.02      4.46 o 
  -1   7   0       17.62       13.62      1.22 o 
   0   7   0        4.65        6.03      0.89 o 
   1   7   0      635.76      656.35     12.18 o 
   2   7   0      157.21      173.32      9.04 o 
   3   7   0      215.81      221.05      9.86 o 
   4   7   0      255.08      255.40      9.15 o 
   5   7   0       96.70       95.67      3.91 o 
  -9   8   0      138.02      138.10      4.93 o 
  -8   8   0       54.09       51.61      2.75 o 
  -7   8   0       33.54       36.01      2.68 o 
  -6   8   0        8.53        9.87      2.28 o 
  -5   8   0      382.94      379.76     11.40 o 
  -4   8   0      510.81      536.33     10.34 o 
  -3   8   0       68.23       63.90      2.92 o 
  -2   8   0       55.26       69.14      4.38 o 
  -1   8   0      221.12      223.23      5.65 o 
   0   8   0      346.97      333.81     11.84 o 
   1   8   0       20.86       26.61      2.46 o 
   2   8   0      187.14      185.18      8.67 o 
   3   8   0      550.60      541.32     12.91 o 
   4   8   0       58.43       54.74      3.07 o 
  -8   9   0       29.27       29.00      1.82 o 
  -7   9   0        6.48        5.24      1.18 o 
  -6   9   0       23.00       22.47      3.37 o 
  -5   9   0      103.70      106.92      6.27 o 
  -4   9   0      679.21      679.88     16.57 o 
  -3   9   0        1.91        3.33      1.15 o 
  -2   9   0       83.13       81.08      6.08 o 
  -1   9   0      218.48      215.93      9.70 o 
   0   9   0       37.10       37.14      2.71 o 
   1   9   0      486.12      497.76      9.31 o 
   2   9   0       22.28       20.10      2.44 o 
   3   9   0       88.96       89.84      3.52 o 
  -8  10   0        0.62        1.38      0.71 o 
  -7  10   0        1.59        1.60      1.13 o 
  -6  10   0       62.43       57.62      2.84 o 
  -5  10   0      436.14      433.58      8.49 o 
  -4  10   0        0.83       -0.27      0.92 o 
  -3  10   0       73.01       69.56      5.40 o 
  -2  10   0      100.48       98.16      6.32 o 
  -1  10   0      204.61      196.43      8.40 o 
   0  10   0        1.33        1.17      0.92 o 
   1  10   0       61.57       54.30      2.87 o 
  -7  11   0       20.34       20.18      1.87 o 
  -6  11   0       54.63       49.29      3.29 o 
  -5  11   0        5.44        6.31      1.01 o 
  -4  11   0       36.87       35.57      3.29 o 
  -3  11   0      125.18      120.68      5.95 o 
  -2  11   0      252.42      250.91      8.20 o 
  -1  11   0      125.10      117.70      4.96 o 
  -4  12   0        3.04        2.08      0.65 o 
  -3  12   0      226.53      197.93      5.17 o 
   3 -12   1      245.68      220.95      5.49 o 
   1 -11   1      264.66      266.40      7.76 o 
   2 -11   1       22.53       24.40      2.78 o 
   3 -11   1       48.36       44.58      3.68 o 
   4 -11   1      102.28      103.27      3.40 o 
   5 -11   1       13.42       13.30      1.06 o 
   6 -11   1      127.29      123.85      5.00 o 
   7 -11   1       41.42       42.46      2.47 o 
  -1 -10   1      192.95      190.43      5.83 o 
   0 -10   1      172.38      179.46      7.38 o 
   1 -10   1       18.27       22.52      3.14 o 
   2 -10   1       62.14       68.54      5.43 o 
   3 -10   1       52.78       53.05      4.74 o 
   4 -10   1       44.36       44.01      2.82 o 
   5 -10   1      153.21      149.70      4.87 o 
   6 -10   1        1.81        1.34      1.33 o 
   7 -10   1      206.43      213.68      7.46 o 
   8 -10   1        0.83        1.62      0.67 o 
  -3  -9   1       42.48       36.42      2.33 o 
  -2  -9   1      167.96      163.41      6.37 o 
  -1  -9   1      102.22      105.51      4.14 o 
   0  -9   1       26.46       22.66      3.33 o 
   1  -9   1       33.12       36.16      4.16 o 
   2  -9   1        1.22       -0.44      1.34 o 
   3  -9   1        2.01        2.49      1.61 o 
   4  -9   1       17.84       17.69      2.87 o 
   5  -9   1      305.02      298.97      7.47 o 
   6  -9   1       77.50       75.30      5.75 o 
   7  -9   1      136.18      137.22      4.37 o 
   8  -9   1      346.32      328.99      9.95 o 
  -4  -8   1        5.29        5.03      1.18 o 
  -3  -8   1        1.60        6.15      1.73 o 
  -2  -8   1        2.88        3.38      1.97 o 
  -1  -8   1        2.44        1.66      1.03 o 
   0  -8   1       28.00       30.94      2.57 o 
   1  -8   1      301.27      325.66      8.29 o 
   2  -8   1      222.99      226.54      6.65 o 
   3  -8   1       11.84       16.10      2.56 o 
   4  -8   1      559.89      572.85     10.52 o 
   5  -8   1       65.99       71.37      4.86 o 
   6  -8   1      361.72      373.22     11.12 o 
   7  -8   1        0.05        0.94      0.87 o 
   8  -8   1        8.57        8.51      1.20 o 
   9  -8   1        1.09        0.96      0.72 o 
  -5  -7   1        0.45        1.41      0.77 o 
  -4  -7   1        8.82        5.62      1.77 o 
  -3  -7   1       51.03       40.56      4.39 o 
  -2  -7   1       42.92       39.86      2.96 o 
  -1  -7   1       77.87       80.20      3.38 o 
   0  -7   1       52.52       61.00      2.86 o 
   1  -7   1       32.11       27.95      2.18 o 
   2  -7   1        1.28        1.35      0.88 o 
   3  -7   1        5.01        7.03      1.24 o 
   4  -7   1      354.83      361.93      7.94 o 
   5  -7   1      309.78      315.11     10.84 o 
   6  -7   1      154.22      163.65      7.44 o 
   7  -7   1      438.40      458.27      9.41 o 
   8  -7   1        1.42        2.16      1.27 o 
   9  -7   1        0.12        1.11      0.93 o 
  -6  -6   1       67.70       77.15      3.33 o 
  -5  -6   1      141.69      129.57      6.44 o 
  -4  -6   1       42.70       40.03      4.38 o 
  -3  -6   1      144.25      131.31      7.97 o 
  -2  -6   1       54.84       51.96      2.35 o 
  -1  -6   1       38.58       41.59      2.28 o 
   0  -6   1       46.78       46.99      4.07 o 
   1  -6   1        6.22        6.96      1.71 o 
   2  -6   1        9.43        6.57      1.47 o 
   3  -6   1      137.15      151.84      6.79 o 
   4  -6   1       26.36       21.99      2.85 o 
   5  -6   1     1185.51     1217.64     14.59 o 
   6  -6   1      190.59      184.34      4.96 o 
   7  -6   1      513.10      525.25      7.78 o 
   8  -6   1        6.56        6.27      1.19 o 
   9  -6   1       63.68       68.92      4.02 o 
  -6  -5   1       91.52       93.39      5.03 o 
  -5  -5   1      100.71       94.99      3.95 o 
  -4  -5   1      182.23      184.99      9.41 o 
  -3  -5   1        0.62        0.23      0.75 o 
  -2  -5   1      209.55      198.72      8.58 o 
  -1  -5   1       53.34       64.80      4.56 o 
   0  -5   1     1142.82     1250.89     17.83 o 
   1  -5   1      272.52      252.75      7.40 o 
   2  -5   1       97.39      112.97      4.44 o 
   3  -5   1      267.65      257.78      8.04 o 
   4  -5   1      242.58      231.09      8.25 o 
   5  -5   1      700.65      746.68     16.15 o 
   6  -5   1      618.64      635.05      7.36 o 
   7  -5   1      474.91      499.85      8.17 o 
   8  -5   1       47.82       51.89      4.17 o 
   9  -5   1       88.66       92.16      3.19 o 
  -7  -4   1       11.63       11.99      1.51 o 
  -6  -4   1       42.90       40.96      2.62 o 
  -5  -4   1       10.24       13.56      2.16 o 
  -4  -4   1       72.57       66.70      2.93 o 
  -3  -4   1       24.43       14.75      2.40 o 
  -2  -4   1      949.32      932.96     16.26 o 
  -1  -4   1     5181.76     5446.89     35.26 o 
   0  -4   1       39.37       38.69      2.76 o 
   1  -4   1       56.23       46.56      2.68 o 
   2  -4   1      312.58      288.17      5.74 o 
   3  -4   1        8.25        8.07      0.80 o 
   4  -4   1     1113.08     1076.50     10.34 o 
   5  -4   1      180.06      168.83      4.76 o 
   6  -4   1      355.24      350.59      7.53 o 
   7  -4   1      922.20      928.11     12.94 o 
   8  -4   1       10.84       13.28      1.67 o 
   9  -4   1        2.94        3.20      0.80 o 
  -7  -3   1       10.60       13.67      1.45 o 
  -6  -3   1      173.56      166.81      5.76 o 
  -5  -3   1     1144.82     1119.50     11.92 o 
  -4  -3   1      253.08      237.49      4.31 o 
  -3  -3   1      153.49      165.70      4.49 o 
  -2  -3   1      532.96      512.59      6.73 o 
  -1  -3   1       59.19       72.35      1.63 o 
   0  -3   1     8425.34     7811.07     31.16 o 
   1  -3   1       12.31       12.63      1.18 o 
   2  -3   1      353.92      322.26      4.58 o 
   3  -3   1     1897.61     1793.56     32.38 o 
   4  -3   1      403.77      399.52      6.50 o 
   5  -3   1       85.22       97.16      5.19 o 
   6  -3   1      558.74      547.70     11.26 o 
   7  -3   1      140.06      147.09      4.10 o 
   8  -3   1        0.59        1.38      0.55 o 
   9  -3   1        9.04       11.02      1.25 o 
  -8  -2   1        0.34        1.15      0.80 o 
  -7  -2   1       17.37       19.16      1.95 o 
  -6  -2   1      798.39      782.19     10.31 o 
  -5  -2   1       55.00       53.08      2.20 o 
  -4  -2   1       72.84       58.82      4.78 o 
  -3  -2   1       15.60       22.68      1.55 o 
  -2  -2   1     2414.91     2378.81      9.91 o 
  -1  -2   1     2029.29     1941.27      6.96 o 
   1  -2   1     1140.86     1115.86      7.80 o 
   2  -2   1      419.41      363.35      2.71 o 
   3  -2   1      662.05      711.22      4.69 o 
   4  -2   1      215.36      237.04      7.28 o 
   5  -2   1      224.24      258.44      8.95 o 
   6  -2   1       60.17       62.44      2.30 o 
   7  -2   1       55.17       59.36      2.68 o 
   8  -2   1       60.06       62.01      3.17 o 
   9  -2   1       20.21       22.68      2.19 o 
  -8  -1   1      109.23      113.85      5.79 o 
  -7  -1   1      432.20      432.87      9.12 o 
  -6  -1   1       42.53       38.61      1.87 o 
  -5  -1   1        1.00        1.19      1.22 o 
  -4  -1   1       11.78       16.40      2.17 o 
  -3  -1   1      111.03      103.83      2.32 o 
  -2  -1   1      312.04      301.70      5.37 o 
  -1  -1   1      244.28      223.68      2.33 o 
   0  -1   1      102.79       84.94      1.40 o 
   1  -1   1       12.57       13.41      0.58 o 
   2  -1   1      123.69      115.49      1.95 o 
   3  -1   1      140.01      145.73      2.61 o 
   4  -1   1       28.38       38.38      3.16 o 
   5  -1   1        4.98        4.51      1.51 o 
   6  -1   1        2.18        1.99      0.67 o 
   7  -1   1       26.99       27.07      2.35 o 
   8  -1   1       28.75       28.24      1.77 o 
   9  -1   1        6.21        4.88      1.00 o 
  -8   0   1       76.30       74.01      2.66 o 
  -7   0   1        3.73        3.59      0.97 o 
  -6   0   1       51.64       50.85      2.11 o 
  -5   0   1       30.57       25.80      3.05 o 
  -4   0   1      207.77      181.38      6.62 o 
  -3   0   1       54.15       47.80      1.38 o 
  -2   0   1       25.73       31.80      1.05 o 
  -1   0   1       68.14       64.38      1.41 o 
   0   0   1      206.71      199.97      2.32 o 
   1   0   1     3274.47     3018.01      8.21 o 
   2   0   1       10.29        8.62      0.86 o 
   3   0   1      376.32      405.46      5.11 o 
   4   0   1      508.69      607.35     12.94 o 
   5   0   1      121.05      120.19      6.68 o 
   6   0   1      257.85      274.33      6.14 o 
   7   0   1       54.96       63.41      2.81 o 
   8   0   1       30.49       31.12      1.68 o 
  -9   1   1       76.21       67.32      2.49 o 
  -8   1   1      259.88      267.22      5.82 o 
  -7   1   1       66.06       66.86      3.59 o 
  -6   1   1      180.97      187.56      5.82 o 
  -5   1   1       32.61       42.03      3.59 o 
  -4   1   1      170.75      177.44      4.33 o 
  -3   1   1      180.58      178.68      3.56 o 
  -2   1   1     8687.13     7958.31     27.29 o 
  -1   1   1      183.55      191.84      2.58 o 
   0   1   1     2328.01     2212.38     11.07 o 
   1   1   1      631.97      604.53      7.39 o 
   2   1   1       54.33       62.91      5.21 o 
   3   1   1       42.79       40.08      1.50 o 
   4   1   1      305.45      314.75      9.81 o 
   5   1   1        4.95        5.42      0.94 o 
   6   1   1     1321.08     1291.20     14.39 o 
   7   1   1       81.53       74.66      2.80 o 
   8   1   1       34.83       38.65      3.17 o 
  -9   2   1        1.54        3.06      0.75 o 
  -8   2   1      441.91      477.02      8.91 o 
  -7   2   1      237.62      231.65      5.16 o 
  -6   2   1      595.25      593.93      7.82 o 
  -5   2   1       18.01       14.17      2.07 o 
  -4   2   1      511.54      515.86      8.47 o 
  -3   2   1      888.87      808.00      5.99 o 
  -2   2   1      619.13      567.98      5.22 o 
  -1   2   1        0.96        2.34      0.31 o 
   0   2   1      948.83      886.41     12.00 o 
   1   2   1      318.49      302.99      4.08 o 
   2   2   1     1551.73     1528.76     11.26 o 
   3   2   1       40.65       34.97      2.03 o 
   4   2   1        0.66        2.08      1.05 o 
   5   2   1       29.28       27.12      1.67 o 
   6   2   1        0.92        1.87      0.78 o 
   7   2   1      183.07      191.40      8.10 o 
   8   2   1      129.43      133.52      4.66 o 
  -9   3   1        1.59        0.74      0.64 o 
  -8   3   1        2.65        2.38      0.75 o 
  -7   3   1       88.08       90.00      3.24 o 
  -6   3   1     1189.26     1169.53     13.46 o 
  -5   3   1     1501.16     1509.76     13.90 o 
  -4   3   1      751.03      728.62      8.24 o 
  -3   3   1      937.52      910.64     11.75 o 
  -2   3   1     1214.27     1304.87     11.61 o 
  -1   3   1      718.67      802.72      9.56 o 
   0   3   1      791.35      722.64      8.49 o 
   1   3   1      248.90      226.26      3.95 o 
   2   3   1      400.89      389.16      6.30 o 
   3   3   1       60.55       55.80      2.77 o 
   4   3   1        6.21        5.45      0.72 o 
   5   3   1     1453.56     1417.43     27.39 o 
   6   3   1      437.93      425.93      8.77 o 
   7   3   1       37.18       42.79      3.25 o 
  -9   4   1      106.62      112.85      3.75 o 
  -8   4   1        1.35        1.88      0.97 o 
  -7   4   1      642.08      673.06     11.09 o 
  -6   4   1      463.02      453.13      8.45 o 
  -5   4   1       10.41        8.73      1.11 o 
  -4   4   1     1292.66     1254.14      9.96 o 
  -3   4   1      461.71      532.61     10.45 o 
  -2   4   1      465.69      435.70      7.67 o 
  -1   4   1      491.06      445.08      8.73 o 
   0   4   1      242.22      229.55      6.93 o 
   1   4   1       85.88       69.80      4.33 o 
   2   4   1      414.73      411.82      6.81 o 
   3   4   1      360.10      362.12      6.51 o 
   4   4   1     1719.66     1680.88     19.38 o 
   5   4   1       71.87       66.33      3.72 o 
   6   4   1       12.78        8.34      1.24 o 
  -9   5   1       50.40       50.08      2.58 o 
  -8   5   1       78.00       76.68      3.72 o 
  -7   5   1        3.18        2.15      0.98 o 
  -6   5   1      819.24      818.23     17.74 o 
  -5   5   1     1393.45     1421.57     22.36 o 
  -4   5   1      286.94      278.49      9.05 o 
  -3   5   1      120.50      131.69      5.79 o 
  -2   5   1        8.59        5.73      1.17 o 
  -1   5   1      355.19      365.75      9.39 o 
   0   5   1       45.96       57.91      4.15 o 
   1   5   1      487.82      504.17     13.10 o 
   2   5   1     1352.65     1382.99     13.11 o 
   3   5   1     2180.63     2165.33     17.59 o 
   4   5   1       13.53       16.68      1.61 o 
   5   5   1      139.07      136.48      4.60 o 
   6   5   1        9.15        7.70      1.35 o 
  -9   6   1      108.70      110.59      3.87 o 
  -8   6   1       30.84       33.19      2.49 o 
  -7   6   1       32.76       31.79      2.02 o 
  -6   6   1      117.27      116.35      4.96 o 
  -5   6   1      165.61      188.80      5.83 o 
  -4   6   1      235.31      239.62      9.04 o 
  -3   6   1      113.41      119.42      6.12 o 
  -2   6   1      221.39      233.86      7.93 o 
  -1   6   1     1978.54     2125.28     25.75 o 
   0   6   1       42.05       41.70      4.01 o 
   1   6   1      168.24      148.80      4.66 o 
   2   6   1       41.87       35.15      2.96 o 
   3   6   1        2.38        3.09      1.20 o 
   4   6   1       52.76       45.37      4.52 o 
   5   6   1       14.67       11.93      2.01 o 
  -9   7   1        2.24        2.88      1.30 o 
  -8   7   1       35.71       37.57      2.56 o 
  -7   7   1        0.01        0.86      1.05 o 
  -6   7   1        1.41        3.00      1.56 o 
  -5   7   1      112.39      114.92      3.75 o 
  -4   7   1       24.12       26.13      2.28 o 
  -3   7   1       50.12       51.76      3.31 o 
  -2   7   1      721.21      808.75      9.49 o 
  -1   7   1       32.15       36.37      1.87 o 
   0   7   1       16.53       18.78      1.43 o 
   1   7   1       13.94       17.12      2.06 o 
   2   7   1       11.20       15.23      4.15 o 
   3   7   1        6.66        6.87      2.35 o 
   4   7   1       19.16       23.67      2.79 o 
  -9   8   1       29.39       24.72      2.33 o 
  -8   8   1       70.49       75.75      3.40 o 
  -7   8   1        7.30        8.82      5.74 o 
  -6   8   1      108.85      104.48      4.23 o 
  -5   8   1       40.76       44.71      4.22 o 
  -4   8   1        5.63        3.23      1.15 o 
  -3   8   1        2.48        3.06      0.90 o 
  -2   8   1      116.16      118.84      4.99 o 
  -1   8   1        4.00        3.06      1.00 o 
   0   8   1       68.27       76.99      4.06 o 
   1   8   1       54.87       63.32      3.01 o 
   2   8   1      534.37      549.07     14.80 o 
   3   8   1        6.80        5.28      1.57 o 
   4   8   1      275.47      293.65      6.43 o 
  -8   9   1        1.32        0.63      0.62 o 
  -7   9   1      639.59      654.09      9.90 o 
  -6   9   1      274.84      288.54      9.38 o 
  -5   9   1       46.06       39.61      4.08 o 
  -4   9   1       31.02       35.15      2.65 o 
  -3   9   1        3.62        4.10      1.33 o 
  -2   9   1        1.43        1.44      1.07 o 
  -1   9   1       13.95       13.69      2.66 o 
   0   9   1       31.41       31.66      3.43 o 
   1   9   1      739.70      760.05     15.86 o 
   2   9   1      465.05      492.26     11.11 o 
  -8  10   1      116.97      117.05      4.53 o 
  -7  10   1       40.89       43.09      3.61 o 
  -6  10   1      351.87      348.59      7.13 o 
  -5  10   1      282.78      280.63      9.66 o 
  -4  10   1        4.36        3.60      1.62 o 
  -3  10   1      319.95      357.48     11.86 o 
  -2  10   1       48.10       52.64      4.62 o 
  -1  10   1       46.73       52.84      4.25 o 
   0  10   1       14.67       16.21      1.45 o 
   1  10   1      370.98      367.99      7.54 o 
  -7  11   1      234.90      225.33      6.02 o 
  -6  11   1        8.36        9.74      1.04 o 
  -5  11   1      155.49      154.33      4.19 o 
  -4  11   1      195.24      191.19      7.33 o 
  -3  11   1      176.10      173.01      6.99 o 
  -2  11   1        1.30        0.86      0.94 o 
  -1  11   1       56.98       60.20      3.27 o 
  -4  12   1      183.89      168.04      4.72 o 
   0 -11   2      146.16      127.52      4.38 o 
   1 -11   2       30.84       27.74      2.66 o 
   2 -11   2      148.89      140.95      6.26 o 
   3 -11   2      312.89      307.31      9.25 o 
   4 -11   2      486.48      469.70      7.19 o 
   5 -11   2      243.11      235.04      4.89 o 
   6 -11   2        0.65       -0.19      0.81 o 
  -1 -10   2       10.20        6.49      1.32 o 
   0 -10   2       40.16       36.56      3.51 o 
   1 -10   2       19.88       17.43      2.81 o 
   2 -10   2      172.11      180.31      8.54 o 
   3 -10   2      303.08      312.09      8.87 o 
   4 -10   2      136.73      140.13      6.40 o 
   5 -10   2       27.76       25.29      2.03 o 
   6 -10   2        8.65        8.82      1.89 o 
   7 -10   2       30.90       28.63      2.75 o 
  -3  -9   2       92.99       85.93      5.40 o 
  -2  -9   2       54.76       50.39      2.45 o 
  -1  -9   2       35.79       23.42      2.05 o 
   0  -9   2       86.93       85.55      6.15 o 
   1  -9   2      310.19      322.65     12.03 o 
   2  -9   2      227.62      227.58     10.01 o 
   3  -9   2        1.24        1.12      0.92 o 
   4  -9   2        6.32        6.73      1.37 o 
   5  -9   2      262.70      259.20     10.46 o 
   6  -9   2       52.42       57.04      4.94 o 
   7  -9   2      165.42      169.73      7.42 o 
   8  -9   2      195.67      188.59      6.29 o 
  -4  -8   2      463.47      380.18     65.63 o 
  -3  -8   2       10.76       13.34      2.22 o 
  -2  -8   2       16.61       20.89      2.09 o 
  -1  -8   2      171.40      167.71      5.81 o 
   0  -8   2        0.64        1.55      1.61 o 
   1  -8   2       96.29       98.70      4.63 o 
   2  -8   2        0.68       -0.05      1.07 o 
   3  -8   2      834.30      858.80     12.98 o 
   4  -8   2      885.38      898.72     17.50 o 
   5  -8   2      807.01      807.90     18.89 o 
   6  -8   2      333.89      339.54      7.92 o 
   7  -8   2       49.10       51.44      3.01 o 
   8  -8   2      295.63      298.19      8.44 o 
   9  -8   2        0.69       -0.49      0.49 o 
  -5  -7   2      350.32      360.48      8.38 o 
  -4  -7   2      126.41      137.95      6.83 o 
  -3  -7   2      599.17      601.76     15.87 o 
  -2  -7   2      142.85      146.83      8.91 o 
  -1  -7   2      151.02      163.82      4.78 o 
   0  -7   2        1.99        1.81      0.83 o 
   1  -7   2      117.95      132.56      4.91 o 
   2  -7   2      589.71      574.87     10.89 o 
   3  -7   2       83.76       78.64      3.68 o 
   4  -7   2      955.84      935.82     15.06 o 
   5  -7   2      504.85      499.77      7.89 o 
   6  -7   2      139.07      138.05      5.29 o 
   7  -7   2      174.00      189.73      5.98 o 
   8  -7   2       22.69       24.99      2.90 o 
   9  -7   2       14.06       13.70      1.70 o 
  -6  -6   2        8.03        8.31      1.27 o 
  -5  -6   2      588.06      572.64     13.71 o 
  -4  -6   2      130.46      131.07      7.67 o 
  -3  -6   2       40.96       26.79      2.48 o 
  -2  -6   2     1080.83     1116.99     18.03 o 
  -1  -6   2      116.09      120.52      5.98 o 
   0  -6   2       13.88       19.23      2.74 o 
   1  -6   2       33.64       32.18      3.12 o 
   2  -6   2      177.93      176.09      6.52 o 
   3  -6   2      547.44      513.41     12.63 o 
   4  -6   2       79.64       66.26      4.80 o 
   5  -6   2      135.88      131.35      3.98 o 
   6  -6   2      514.70      517.02      7.63 o 
   7  -6   2      142.43      145.48      4.11 o 
   8  -6   2      215.30      240.30      8.91 o 
   9  -6   2       13.04       13.08      1.80 o 
  -6  -5   2       48.13       46.04      3.74 o 
  -5  -5   2        2.45        1.19      1.45 o 
  -4  -5   2        4.59        3.89      1.93 o 
  -3  -5   2      172.48      159.67      6.82 o 
  -2  -5   2      238.64      256.02      9.63 o 
  -1  -5   2       19.88       13.59      2.23 o 
   0  -5   2      966.20     1106.11     16.66 o 
   1  -5   2       51.58       59.25      3.62 o 
   2  -5   2      107.69      131.76      4.80 o 
   3  -5   2        5.47        7.62      1.58 o 
   4  -5   2       27.29       22.86      2.66 o 
   5  -5   2       84.48       76.73      2.96 o 
   6  -5   2      335.60      340.95      6.20 o 
   7  -5   2        0.40        0.79      0.69 o 
   8  -5   2        3.02        2.58      0.99 o 
   9  -5   2       19.94       21.64      2.18 o 
  -7  -4   2        0.47       -0.79      0.79 o 
  -6  -4   2        0.23        0.07      0.69 o 
  -5  -4   2      183.01      166.13      5.73 o 
  -4  -4   2       90.03       79.12      3.11 o 
  -3  -4   2       31.70       36.12      3.54 o 
  -2  -4   2      640.07      676.18     13.72 o 
  -1  -4   2       16.20       13.57      1.91 o 
   0  -4   2     1194.69     1223.07     14.94 o 
   1  -4   2      285.47      295.17      6.69 o 
   2  -4   2       18.55       13.29      1.32 o 
   3  -4   2     1323.74     1414.31     25.07 o 
   4  -4   2       87.29       91.68      3.20 o 
   5  -4   2      123.70      140.03      4.47 o 
   6  -4   2        1.02        0.80      0.60 o 
   7  -4   2        3.44        4.23      1.21 o 
   8  -4   2       67.40       72.71      3.45 o 
   9  -4   2        0.09        0.29      0.59 o 
  -7  -3   2       25.71       25.82      2.30 o 
  -6  -3   2      264.87      263.19      7.20 o 
  -5  -3   2      206.92      203.51      4.99 o 
  -4  -3   2      215.04      222.22      6.02 o 
  -3  -3   2      600.09      600.93     12.40 o 
  -2  -3   2       43.10       45.71      1.82 o 
  -1  -3   2     3056.27     3158.62     19.16 o 
   0  -3   2      814.21      848.11     10.56 o 
   1  -3   2     1341.01     1298.44     11.73 o 
   2  -3   2      773.02      797.78      6.29 o 
   3  -3   2      681.96      685.37      7.50 o 
   4  -3   2       81.52       86.37      3.14 o 
   5  -3   2     1155.22     1191.55     19.06 o 
   6  -3   2      131.37      145.99      4.09 o 
   7  -3   2        1.82        0.67      0.59 o 
   8  -3   2        3.84        4.37      2.26 o 
   9  -3   2        4.35        2.39      1.00 o 
  -8  -2   2       18.17       20.08      1.83 o 
  -7  -2   2       57.48       54.66      3.14 o 
  -6  -2   2      186.13      180.41      4.78 o 
  -5  -2   2      394.05      373.22      6.44 o 
  -4  -2   2      314.86      311.06      9.26 o 
  -3  -2   2       18.85       29.08      1.52 o 
  -2  -2   2       13.57        8.50      0.99 o 
  -1  -2   2      123.14      127.89      3.88 o 
   0  -2   2      323.29      316.50      5.35 o 
   1  -2   2    10333.72     9483.90     30.36 o 
   2  -2   2      570.57      515.30      4.98 o 
   3  -2   2      454.35      500.21      4.65 o 
   4  -2   2       37.67       63.17      4.01 o 
   5  -2   2      153.08      149.05      7.14 o 
   6  -2   2      179.60      185.31      4.27 o 
   7  -2   2        0.41        1.56      0.77 o 
   8  -2   2        2.24        2.76      0.73 o 
   9  -2   2      345.93      350.00      7.62 o 
  -8  -1   2       97.19      117.55      5.99 o 
  -7  -1   2      374.90      379.95      7.27 o 
  -6  -1   2      593.51      576.20     10.99 o 
  -5  -1   2       46.56       47.25      4.03 o 
  -4  -1   2      185.66      213.52      3.83 o 
  -3  -1   2      346.24      306.25      3.94 o 
  -2  -1   2      964.07      873.78      7.62 o 
  -1  -1   2       90.16       93.37      2.70 o 
   0  -1   2     2961.83     2803.31     13.98 o 
   1  -1   2      404.26      350.39      3.15 o 
   2  -1   2        4.92        4.78      0.53 o 
   3  -1   2      446.20      448.16     11.77 o 
   4  -1   2     1204.46     1263.10     18.50 o 
   5  -1   2      311.86      294.64     10.44 o 
   6  -1   2       83.07       73.10      2.54 o 
   7  -1   2       53.01       53.70      3.20 o 
   8  -1   2      183.38      189.33      5.01 o 
  -8   0   2      619.76      658.99     11.67 o 
  -7   0   2      688.93      698.13      7.76 o 
  -6   0   2       10.54        7.09      1.15 o 
  -5   0   2      137.01      116.09      6.00 o 
  -4   0   2      793.70      747.82      9.06 o 
  -3   0   2     2029.56     1888.53     10.98 o 
  -2   0   2     3347.40     3237.21     14.30 o 
  -1   0   2      244.77      239.35      3.41 o 
   0   0   2     1209.57     1151.72      8.00 o 
   1   0   2     1213.76     1136.88      9.20 o 
   2   0   2      750.31      704.65      8.31 o 
   3   0   2      701.58      712.85      7.58 o 
   4   0   2      308.27      384.94     10.72 o 
   5   0   2       49.96       42.38      2.17 o 
   6   0   2      294.62      268.25      9.60 o 
   7   0   2      150.54      150.27      4.19 o 
   8   0   2      392.31      376.68     17.57 o 
  -9   1   2       21.59       21.07      1.47 o 
  -8   1   2       25.59       26.61      1.77 o 
  -7   1   2      483.02      472.68     11.64 o 
  -6   1   2      878.72      828.49     11.93 o 
  -5   1   2      122.43      132.06      7.05 o 
  -4   1   2      161.97      166.61      4.14 o 
  -3   1   2       16.08       15.49      0.66 o 
  -2   1   2     4028.97     3799.30     21.47 o 
  -1   1   2     2284.92     2130.78      9.43 o 
   1   1   2      172.72      164.03      4.19 o 
   2   1   2     1406.02     1392.24      8.25 o 
   3   1   2      586.67      643.45      7.87 o 
   4   1   2       73.39       64.15      4.64 o 
   5   1   2      310.93      277.97      4.80 o 
   6   1   2      136.77      130.69      3.93 o 
   7   1   2      311.65      341.32     11.01 o 
   8   1   2       13.48       10.61      1.68 o 
  -9   2   2      152.60      149.24      9.72 o 
  -8   2   2        2.65        3.37      1.07 o 
  -7   2   2      148.59      134.08      4.78 o 
  -6   2   2      572.90      523.15      7.26 o 
  -5   2   2        2.26        3.87      1.09 o 
  -4   2   2      143.63      156.03      3.20 o 
  -3   2   2     1021.24     1027.21      8.10 o 
  -1   2   2       11.03        4.93      0.82 o 
   0   2   2      104.41      112.46      3.71 o 
   1   2   2       79.21       90.63      2.48 o 
   2   2   2        0.34        0.76      0.55 o 
   3   2   2       15.40       12.87      1.06 o 
   4   2   2       30.26       33.49      2.40 o 
   5   2   2      389.91      357.28      5.88 o 
   6   2   2      191.66      188.00      6.68 o 
   7   2   2       28.59       24.58      2.94 o 
   8   2   2       22.16       18.25      1.53 o 
 -10   3   2        1.32        3.08      0.74 o 
  -9   3   2       84.25       76.23      3.03 o 
  -8   3   2       64.39       62.72      3.36 o 
  -7   3   2       14.51       11.01      1.49 o 
  -6   3   2      421.38      404.53     11.71 o 
  -5   3   2       46.55       45.29      2.41 o 
  -4   3   2      494.03      509.35      7.22 o 
  -3   3   2       20.57       26.71      1.50 o 
  -2   3   2     7022.69     6825.42     18.60 o 
  -1   3   2      457.92      467.91     11.76 o 
   0   3   2      499.32      491.59      4.86 o 
   1   3   2      630.07      679.88      7.36 o 
   2   3   2      598.02      619.55      8.33 o 
   3   3   2      331.71      300.82      5.28 o 
   4   3   2      135.41      133.61      2.86 o 
   5   3   2       72.33       76.67      3.27 o 
   6   3   2        5.34        5.83      1.22 o 
   7   3   2        0.44        2.42      1.03 o 
 -10   4   2        4.04        4.16      0.93 o 
  -9   4   2       56.39       61.11      2.86 o 
  -8   4   2      258.64      278.87      7.09 o 
  -7   4   2      303.73      296.79      9.39 o 
  -6   4   2       76.16       68.72      5.26 o 
  -5   4   2      335.90      360.85     10.77 o 
  -4   4   2      903.40      926.26     15.39 o 
  -3   4   2       19.24       14.88      2.26 o 
  -2   4   2      245.30      233.12      5.95 o 
  -1   4   2      346.71      368.86      8.42 o 
   0   4   2        9.35        6.07      1.40 o 
   1   4   2       20.01       19.52      2.44 o 
   2   4   2       17.00       11.98      2.15 o 
   3   4   2     1360.24     1371.03     11.03 o 
   4   4   2      238.49      241.49      5.63 o 
   5   4   2      174.74      166.58      5.71 o 
   6   4   2       56.05       48.29      2.45 o 
 -10   5   2       85.64       92.03      3.25 o 
  -9   5   2       35.46       36.96      2.30 o 
  -8   5   2       41.92       43.95      2.90 o 
  -7   5   2       16.80       22.46      2.74 o 
  -6   5   2      417.29      427.50     11.31 o 
  -5   5   2      117.86      118.52      6.53 o 
  -4   5   2        9.99        8.14      1.81 o 
  -3   5   2     1690.24     1722.14     20.75 o 
  -2   5   2       18.70       18.79      2.08 o 
  -1   5   2      378.76      403.24     10.21 o 
   0   5   2      182.84      183.52      7.50 o 
   1   5   2      235.38      229.87      9.07 o 
   2   5   2      186.51      182.22      4.15 o 
   3   5   2      323.95      323.55      5.20 o 
   4   5   2      104.68      103.74      3.75 o 
   5   5   2       70.75       74.35      3.30 o 
   6   5   2      226.74      199.18      5.09 o 
  -9   6   2      221.81      223.51      7.62 o 
  -8   6   2      459.17      476.63     12.76 o 
  -7   6   2      308.60      313.17      7.23 o 
  -6   6   2       24.59       21.73      2.24 o 
  -5   6   2      112.97      126.50      4.86 o 
  -4   6   2      291.14      308.34     10.26 o 
  -3   6   2       30.80       32.12      3.27 o 
  -2   6   2      218.88      216.99      7.74 o 
  -1   6   2      541.41      546.72     13.37 o 
   0   6   2      932.09      972.03     19.17 o 
   1   6   2      330.99      326.92      5.76 o 
   2   6   2      278.24      282.29     11.45 o 
   3   6   2       21.06       18.02      2.22 o 
   4   6   2       47.45       46.09      4.41 o 
   5   6   2        2.16        1.84      1.04 o 
  -9   7   2       58.51       60.20      4.03 o 
  -8   7   2      217.88      228.12      6.18 o 
  -7   7   2      512.04      531.11     14.88 o 
  -6   7   2       86.44       85.60      6.01 o 
  -5   7   2        2.75        2.51      1.97 o 
  -4   7   2       49.09       52.63      4.61 o 
  -3   7   2      442.07      468.00      7.83 o 
  -2   7   2        5.01        3.56      1.06 o 
  -1   7   2      121.43      114.48      3.29 o 
   0   7   2      314.31      322.46      5.73 o 
   1   7   2      774.66      747.62     18.75 o 
   2   7   2        6.36        4.88      1.83 o 
   3   7   2        6.63       10.70      2.46 o 
   4   7   2       67.59       72.20      4.42 o 
  -9   8   2      205.25      210.53      6.50 o 
  -8   8   2      188.67      187.30      5.34 o 
  -7   8   2       42.54       38.27      3.88 o 
  -6   8   2       26.75       25.48      2.25 o 
  -5   8   2      118.55      116.50      6.78 o 
  -4   8   2       34.15       40.10      2.85 o 
  -3   8   2       48.26       48.22      3.60 o 
  -2   8   2       52.41       45.07      3.20 o 
  -1   8   2      396.04      410.32      7.56 o 
   0   8   2      233.29      224.57      5.66 o 
   1   8   2      204.07      212.99      9.82 o 
   2   8   2       62.49       64.62      5.15 o 
   3   8   2       87.19       88.96      4.91 o 
  -8   9   2       18.61       17.61      1.51 o 
  -7   9   2       70.53       69.03      3.29 o 
  -6   9   2        3.50        3.19      1.55 o 
  -5   9   2       46.86       47.43      4.47 o 
  -4   9   2      311.07      319.78      9.00 o 
  -3   9   2        3.39        2.84      1.22 o 
  -2   9   2       16.03       14.78      2.04 o 
  -1   9   2      311.77      306.01      8.04 o 
   0   9   2       10.13        9.54      1.89 o 
   1   9   2      292.94      294.70      9.82 o 
   2   9   2        3.63        4.03      1.29 o 
  -8  10   2       15.98       12.37      1.62 o 
  -7  10   2        5.44        5.28      1.63 o 
  -6  10   2      159.25      154.52      6.51 o 
  -5  10   2      170.46      173.85      7.75 o 
  -4  10   2       42.86       39.34      2.69 o 
  -3  10   2       35.88       33.31      3.79 o 
  -2  10   2       39.49       37.52      3.87 o 
  -1  10   2       48.50       48.63      2.64 o 
   0  10   2       12.13       10.65      1.34 o 
   1  10   2      165.77      144.89      4.63 o 
  -7  11   2        2.01        1.19      0.69 o 
  -6  11   2      253.96      231.91      4.69 o 
  -5  11   2        0.13        0.28      1.19 o 
  -4  11   2       18.29       18.68      2.47 o 
  -3  11   2        1.85        2.09      1.16 o 
  -2  11   2       16.08       15.36      2.01 o 
   0 -11   3       57.95       54.40      3.00 o 
   1 -11   3      205.20      205.88      6.96 o 
   2 -11   3       20.13       17.48      2.31 o 
   3 -11   3      105.26      102.77      5.21 o 
   4 -11   3       59.87       58.55      2.52 o 
   5 -11   3       92.11       90.05      4.39 o 
   6 -11   3       46.62       50.15      3.03 o 
  -2 -10   3       41.77       40.39      2.48 o 
  -1 -10   3      226.83      210.04      6.97 o 
   0 -10   3        0.61        1.07      1.22 o 
   1 -10   3      267.56      266.43     10.04 o 
   2 -10   3      178.84      173.51      8.20 o 
   3 -10   3        3.09        2.98      1.04 o 
   4 -10   3        5.31        3.51      0.93 o 
   5 -10   3      280.35      273.51      9.29 o 
   6 -10   3      128.29      126.69      6.09 o 
   7 -10   3        0.98        2.50      0.91 o 
  -3  -9   3       57.70       47.04      1.87 o 
  -2  -9   3      160.99      156.94      4.24 o 
  -1  -9   3       13.79       14.05      2.54 o 
   0  -9   3        6.96        5.76      1.88 o 
   1  -9   3      160.06      148.44      8.25 o 
   2  -9   3        8.88       11.82      2.74 o 
   3  -9   3       44.87       47.33      3.03 o 
   4  -9   3      478.74      482.73      9.33 o 
   5  -9   3      354.38      356.87     12.02 o 
   6  -9   3      290.65      317.70     10.94 o 
   7  -9   3      174.60      172.38      6.24 o 
   8  -9   3       90.48       73.15      2.97 o 
  -4  -8   3       12.67       12.23      1.57 o 
  -3  -8   3        0.20        0.43      1.39 o 
  -2  -8   3      277.79      266.46      7.84 o 
  -1  -8   3       41.48       30.81      2.55 o 
   0  -8   3        2.02        4.62      1.81 o 
   1  -8   3       17.38       22.28      2.29 o 
   2  -8   3       78.42       83.49      5.89 o 
   3  -8   3       28.45       28.53      1.97 o 
   4  -8   3       13.67        8.75      1.42 o 
   5  -8   3      119.95      115.18      7.18 o 
   6  -8   3       10.16       12.74      1.72 o 
   7  -8   3        9.53        7.30      1.26 o 
   8  -8   3        0.00       -0.07      0.74 o 
  -5  -7   3       31.10       37.50      2.81 o 
  -4  -7   3       25.35       37.14      3.57 o 
  -3  -7   3        0.08        0.36      0.97 o 
  -2  -7   3       32.46       14.24      1.95 o 
  -1  -7   3       32.55       25.80      1.97 o 
   0  -7   3       97.24      115.15      4.85 o 
   1  -7   3       79.24       76.97      3.76 o 
   2  -7   3      104.51      105.36      4.09 o 
   3  -7   3       22.40       27.76      1.83 o 
   4  -7   3        8.75        9.17      1.44 o 
   5  -7   3        7.08        7.18      1.11 o 
   6  -7   3      329.13      339.24      8.14 o 
   7  -7   3       43.06       49.52      3.06 o 
   8  -7   3        2.70        3.35      1.38 o 
   9  -7   3      386.04      398.41      7.54 o 
  -6  -6   3       44.44       49.75      3.03 o 
  -5  -6   3      136.25      116.63      8.65 o 
  -4  -6   3      204.38      201.47      9.25 o 
  -3  -6   3       75.00       63.83      6.10 o 
  -2  -6   3       73.28       80.16      3.30 o 
  -1  -6   3      200.59      220.44      6.43 o 
   0  -6   3      106.04      104.89      6.03 o 
   1  -6   3      655.09      660.97     13.73 o 
   2  -6   3       21.05       32.11      2.88 o 
   3  -6   3     1467.41     1543.93     21.58 o 
   4  -6   3       69.25       81.35      3.74 o 
   5  -6   3      216.18      217.12      5.11 o 
   6  -6   3       19.50       18.98      1.59 o 
   7  -6   3      263.42      282.94      7.20 o 
   8  -6   3      329.09      356.88     10.40 o 
   9  -6   3       14.94       12.32      1.57 o 
  -6  -5   3       13.52        9.13      1.91 o 
  -5  -5   3        0.64        2.64      0.99 o 
  -4  -5   3      367.55      377.56     13.04 o 
  -3  -5   3      106.38       87.95      3.39 o 
  -2  -5   3        1.81       -0.16      1.03 o 
  -1  -5   3      180.00      156.08      6.95 o 
   0  -5   3       11.68       11.96      1.91 o 
   1  -5   3     2248.94     2226.71     22.02 o 
   2  -5   3      194.96      230.91      6.46 o 
   3  -5   3      318.67      381.15      9.76 o 
   4  -5   3     1092.37     1111.11     17.68 o 
   5  -5   3      962.30      980.03     12.02 o 
   6  -5   3      318.92      319.49      6.11 o 
   7  -5   3      269.87      275.50      6.98 o 
   8  -5   3       80.30       91.99      5.37 o 
   9  -5   3       37.42       38.38      2.56 o 
  -7  -4   3       47.73       46.53      3.33 o 
  -6  -4   3        6.96        7.23      1.35 o 
  -5  -4   3      129.49      123.90      3.91 o 
  -4  -4   3      144.90      153.40      4.22 o 
  -3  -4   3       79.58       65.99      4.75 o 
  -2  -4   3       95.22       93.12      5.14 o 
  -1  -4   3      631.99      619.49     12.02 o 
   0  -4   3     2233.76     2210.40     20.69 o 
   1  -4   3      392.85      380.01      7.88 o 
   2  -4   3       89.39       68.82      3.09 o 
   3  -4   3     1510.36     1540.40     17.61 o 
   4  -4   3      205.82      189.04      4.74 o 
   5  -4   3      413.55      413.77      5.43 o 
   6  -4   3      175.70      180.69      4.48 o 
   7  -4   3      520.65      548.19     11.09 o 
   8  -4   3        6.47        5.75      1.19 o 
   9  -4   3      188.43      182.69      5.90 o 
  -7  -3   3        0.84        0.62      0.68 o 
  -6  -3   3       19.94       21.15      2.20 o 
  -5  -3   3        6.72        6.86      1.39 o 
  -4  -3   3       53.94       51.00      2.86 o 
  -3  -3   3       31.29       48.75      2.25 o 
  -2  -3   3     4654.41     4748.98     21.36 o 
  -1  -3   3     1582.53     1588.21     16.62 o 
   0  -3   3     3035.49     2933.00     20.78 o 
   1  -3   3     2018.50     1943.24     15.40 o 
   2  -3   3      226.18      251.97      3.78 o 
   3  -3   3       73.44       65.30      2.82 o 
   4  -3   3        1.27        1.54      0.59 o 
   5  -3   3       24.68       20.08      2.73 o 
   6  -3   3      502.64      513.11      7.76 o 
   7  -3   3      316.80      317.48      7.43 o 
   8  -3   3      278.62      282.97      6.16 o 
   9  -3   3        1.31        0.59      0.76 o 
  -8  -2   3       73.49       70.33      3.64 o 
  -7  -2   3      116.02      123.56      4.74 o 
  -6  -2   3      120.78      119.15      3.80 o 
  -5  -2   3        3.70        2.43      0.98 o 
  -4  -2   3      242.24      249.10      7.75 o 
  -3  -2   3     4427.38     4654.22     20.67 o 
  -2  -2   3      151.46      132.37      3.11 o 
  -1  -2   3      714.36      674.77      9.35 o 
   0  -2   3     5959.02     5578.41     51.14 o 
   1  -2   3       84.44       89.38      3.35 o 
   2  -2   3      466.40      406.45     12.67 o 
   3  -2   3      692.19      814.03      9.72 o 
   4  -2   3      380.97      428.38     11.00 o 
   5  -2   3      506.76      490.78     13.47 o 
   6  -2   3      158.62      152.93      3.71 o 
   7  -2   3       40.45       49.57      2.41 o 
   8  -2   3       34.25       35.48      2.28 o 
   9  -2   3       59.07       59.22      2.84 o 
  -8  -1   3      168.10      173.02      6.92 o 
  -7  -1   3      672.69      683.10      7.89 o 
  -6  -1   3      535.14      522.62      8.56 o 
  -5  -1   3       36.49       44.18      3.73 o 
  -4  -1   3        1.82        6.56      0.92 o 
  -3  -1   3      878.05      925.90      8.46 o 
  -2  -1   3     2372.44     2277.66     16.23 o 
  -1  -1   3      402.49      389.55      6.40 o 
   0  -1   3     2756.65     2617.59     15.91 o 
   1  -1   3     2086.99     1847.48      9.08 o 
   2  -1   3      137.55      114.23      3.67 o 
   3  -1   3     1878.97     1983.63     16.46 o 
   4  -1   3      138.75      158.34      6.96 o 
   5  -1   3       31.78       32.38      2.33 o 
   6  -1   3        1.33        0.31      0.64 o 
   7  -1   3        3.03        1.45      0.71 o 
   8  -1   3       52.40       51.41      5.80 o 
  -9   0   3       46.47       46.72      2.40 o 
  -8   0   3      253.77      270.18      5.29 o 
  -7   0   3      335.92      335.61      7.30 o 
  -6   0   3      827.54      799.73     11.71 o 
  -5   0   3      268.13      275.41      9.10 o 
  -4   0   3       53.97       60.98      3.83 o 
  -3   0   3      878.18      892.08     13.07 o 
  -2   0   3      399.10      409.45      5.65 o 
  -1   0   3     2075.60     1921.78     12.09 o 
   0   0   3        4.38        3.31      0.74 o 
   1   0   3      101.65       90.71      3.14 o 
   2   0   3      111.12      109.72      3.82 o 
   3   0   3        9.66       12.29      1.19 o 
   4   0   3       14.00        9.99      2.01 o 
   5   0   3        0.17        1.08      0.78 o 
   6   0   3       45.22       38.15      2.73 o 
   7   0   3      100.66       88.52      5.72 o 
   8   0   3        9.13        8.29      1.35 o 
  -9   1   3       29.04       27.46      2.47 o 
  -8   1   3        0.18        0.36      0.89 o 
  -7   1   3      151.71      146.70      5.10 o 
  -6   1   3        0.84        1.02      1.65 o 
  -5   1   3      112.02      109.37      5.68 o 
  -4   1   3     1039.01     1088.25     15.65 o 
  -3   1   3     1438.82     1522.08      8.62 o 
  -2   1   3     9369.37     8538.98     17.52 o 
  -1   1   3       31.34       33.37      4.47 o 
   0   1   3       65.37       47.39      2.21 o 
   1   1   3      662.54      699.56      9.30 o 
   2   1   3      445.92      470.32      8.62 o 
   3   1   3        8.20       12.95      1.30 o 
   4   1   3       43.48       34.60      3.61 o 
   5   1   3      151.98      151.84      3.66 o 
   6   1   3      644.48      595.34      8.24 o 
   7   1   3      126.54      130.17      5.71 o 
   8   1   3        0.22        1.60      0.67 o 
  -9   2   3       93.65       95.99      4.92 o 
  -8   2   3       82.67       80.39      3.59 o 
  -7   2   3      192.84      201.28      5.87 o 
  -6   2   3       37.70       34.76      2.30 o 
  -5   2   3       48.11       49.52      3.80 o 
  -4   2   3      536.77      567.50     12.84 o 
  -3   2   3     5033.07     4936.83     64.65 o 
  -2   2   3     3410.28     3266.46     42.17 o 
  -1   2   3     5310.27     5011.99     22.07 o 
   0   2   3      752.35      693.76     12.09 o 
   1   2   3       35.03       46.02      2.00 o 
   2   2   3      733.37      841.07      7.62 o 
   3   2   3       42.76       40.53      2.36 o 
   4   2   3      168.08      176.69      5.47 o 
   5   2   3      463.54      476.13      9.97 o 
   6   2   3      482.09      470.75     17.46 o 
   7   2   3       69.00       67.50      4.45 o 
 -10   3   3        4.22        4.88      0.97 o 
  -9   3   3      190.40      211.40      7.59 o 
  -8   3   3      789.28      829.39     11.96 o 
  -7   3   3       91.27       96.94      4.11 o 
  -6   3   3      195.57      198.35      8.30 o 
  -5   3   3       60.52       55.92      4.01 o 
  -4   3   3     3216.83     3328.03     41.50 o 
  -3   3   3     1736.86     1672.80     17.67 o 
  -2   3   3      969.24     1034.09      6.11 o 
  -1   3   3      316.05      278.02      6.67 o 
   0   3   3      118.28      118.57      4.81 o 
   1   3   3       39.47       28.38      1.68 o 
   2   3   3       39.86       45.76      1.96 o 
   3   3   3        8.90        9.74      1.32 o 
   4   3   3     1675.88     1629.42     19.93 o 
   5   3   3       16.55       16.23      1.54 o 
   6   3   3      300.01      302.60     10.38 o 
   7   3   3      172.78      172.92      5.50 o 
 -10   4   3      604.81      617.19      9.06 o 
  -9   4   3       70.62       68.38      3.06 o 
  -8   4   3      339.47      339.34      7.89 o 
  -7   4   3       59.46       54.42      4.90 o 
  -6   4   3      352.03      335.08     11.40 o 
  -5   4   3      220.87      191.72      7.92 o 
  -4   4   3      493.17      489.03      7.34 o 
  -3   4   3        4.57        5.60      0.64 o 
  -2   4   3       44.98       57.54      2.09 o 
  -1   4   3      349.67      348.51      8.64 o 
   0   4   3     2107.67     2137.31     23.30 o 
   1   4   3      465.16      446.08     11.52 o 
   2   4   3      617.83      606.88      9.95 o 
   3   4   3       53.86       53.65      2.66 o 
   4   4   3       16.55       13.63      1.32 o 
   5   4   3      361.23      357.21      8.08 o 
   6   4   3      134.62      132.21      5.54 o 
 -10   5   3       24.80       24.36      1.77 o 
  -9   5   3      230.81      241.18      5.63 o 
  -8   5   3      348.64      363.99      8.07 o 
  -7   5   3      682.47      657.38     21.00 o 
  -6   5   3       50.07       43.60      3.07 o 
  -5   5   3      125.16      128.46      6.80 o 
  -4   5   3      506.36      531.60     12.50 o 
  -3   5   3     1356.55     1475.87     13.44 o 
  -2   5   3        0.53        1.80      1.00 o 
  -1   5   3      860.22      911.63     15.83 o 
   0   5   3      602.73      625.58     14.14 o 
   1   5   3      609.89      592.82     14.80 o 
   2   5   3        2.43        3.65      1.62 o 
   3   5   3     1356.01     1359.09     13.63 o 
   4   5   3      174.79      179.27      4.84 o 
   5   5   3        0.20        1.02      0.71 o 
  -9   6   3       85.22       83.44      3.14 o 
  -8   6   3        1.99        1.14      0.94 o 
  -7   6   3       24.11       28.04      3.80 o 
  -6   6   3      115.19      115.05      6.27 o 
  -5   6   3       85.07       99.38      4.38 o 
  -4   6   3      292.75      305.27     10.12 o 
  -3   6   3       69.53       72.51      4.74 o 
  -2   6   3       16.96       17.67      2.35 o 
  -1   6   3      263.26      287.02      9.94 o 
   0   6   3        6.06       10.21      1.29 o 
   1   6   3      417.59      435.14      6.00 o 
   2   6   3     1032.48     1009.56     21.88 o 
   3   6   3       23.60       27.06      2.66 o 
   4   6   3        0.35        0.36      1.28 o 
   5   6   3       38.18       36.30      2.47 o 
  -9   7   3      303.72      322.04      9.14 o 
  -8   7   3        4.99        3.18      1.06 o 
  -7   7   3       80.61       80.47      5.97 o 
  -6   7   3        4.66        6.40      2.14 o 
  -5   7   3       58.44       54.13      3.35 o 
  -4   7   3        0.05       -1.13      2.31 o 
  -3   7   3      168.06      177.92      5.59 o 
  -2   7   3      125.40      134.55      5.01 o 
  -1   7   3       57.93       63.90      2.53 o 
   0   7   3      217.27      221.15      4.25 o 
   1   7   3      986.20      967.99     18.00 o 
   2   7   3      514.51      521.01     15.48 o 
   3   7   3       15.45       15.58      2.75 o 
   4   7   3       71.36       73.83      4.06 o 
  -9   8   3      183.60      183.44      6.11 o 
  -8   8   3       51.06       46.21      2.75 o 
  -7   8   3        1.83        1.81      0.92 o 
  -6   8   3        6.08        5.87      1.34 o 
  -5   8   3        0.19       -0.07      1.19 o 
  -4   8   3      110.63      112.72      4.76 o 
  -3   8   3      387.13      422.07     19.01 o 
  -2   8   3        0.49       -0.55      1.25 o 
  -1   8   3       53.72       46.39      2.62 o 
   0   8   3      149.32      156.04      4.65 o 
   1   8   3      177.21      186.17      9.10 o 
   2   8   3      432.70      450.56     12.78 o 
   3   8   3       72.33       80.11      4.38 o 
  -8   9   3        1.06        1.21      0.63 o 
  -7   9   3       58.01       62.11      3.98 o 
  -6   9   3       78.66       76.17      5.25 o 
  -5   9   3       15.73       16.54      2.96 o 
  -4   9   3       23.73       23.24      3.22 o 
  -3   9   3      148.79      151.47      5.75 o 
  -2   9   3      115.75      110.48      4.91 o 
  -1   9   3      158.77      163.92      4.60 o 
   0   9   3       47.78       54.54      3.92 o 
   1   9   3      316.98      336.75     10.23 o 
   2   9   3      245.15      244.93      7.04 o 
  -8  10   3       11.42       10.38      1.47 o 
  -7  10   3      204.30      199.58      4.67 o 
  -6  10   3      129.36      124.10      5.95 o 
  -5  10   3      335.50      344.83     10.84 o 
  -4  10   3       85.77       86.40      3.90 o 
  -3  10   3       96.85      101.52      4.31 o 
  -2  10   3       92.50       90.63      5.50 o 
  -1  10   3       50.70       50.59      2.57 o 
   0  10   3      158.71      154.57      5.72 o 
  -7  11   3      181.30      165.75      4.98 o 
  -6  11   3       97.29       90.87      6.44 o 
  -5  11   3      438.00      416.95     22.37 o 
  -4  11   3      196.20      204.42      7.19 o 
  -3  11   3       70.23       72.71      4.18 o 
  -2  11   3        8.95        6.14      1.27 o 
   0 -11   4       23.28       23.96      2.04 o 
   1 -11   4       79.17       79.87      4.27 o 
   2 -11   4       41.50       38.23      3.15 o 
   3 -11   4        3.65        3.27      1.21 o 
   4 -11   4      337.11      318.29      5.79 o 
   5 -11   4      211.44      203.47      6.30 o 
   6 -11   4       61.94       61.16      3.08 o 
  -2 -10   4        5.09        7.79      1.16 o 
  -1 -10   4      205.68      202.40      6.99 o 
   0 -10   4       82.50       78.54      5.11 o 
   1 -10   4       32.34       33.16      3.68 o 
   2 -10   4      238.02      249.32      9.52 o 
   3 -10   4      969.45      978.62     12.47 o 
   4 -10   4        9.00       10.16      1.11 o 
   5 -10   4      153.99      160.56      4.92 o 
   6 -10   4       80.37       87.47      4.76 o 
   7 -10   4      120.70      127.04      4.48 o 
  -3  -9   4       62.44       59.21      3.39 o 
  -2  -9   4      210.02      192.88      7.39 o 
  -1  -9   4      126.31      122.61      6.95 o 
   0  -9   4      126.89      134.14      7.71 o 
   1  -9   4      191.88      210.64      9.64 o 
   2  -9   4      416.15      428.41      9.02 o 
   3  -9   4      988.61     1026.86     13.33 o 
   4  -9   4       45.94       43.85      2.81 o 
   5  -9   4      149.80      165.70      8.09 o 
   6  -9   4       18.48       15.17      2.53 o 
   7  -9   4      767.05      751.73     41.35 o 
  -4  -8   4      177.19      166.56      9.04 o 
  -3  -8   4       25.15       20.75      2.22 o 
  -2  -8   4       88.72       66.35      3.42 o 
  -1  -8   4        2.29        2.61      1.68 o 
   0  -8   4        8.55       11.22      2.71 o 
   1  -8   4     1452.01     1485.14     16.67 o 
   2  -8   4      387.81      383.91     12.33 o 
   3  -8   4      242.10      243.84      6.63 o 
   4  -8   4      123.37      127.53      7.33 o 
   5  -8   4      207.12      207.68      9.51 o 
   6  -8   4       40.42       39.71      3.62 o 
   7  -8   4      252.52      256.28      8.13 o 
   8  -8   4      443.67      455.96      8.93 o 
  -5  -7   4      254.55      269.11      7.21 o 
  -4  -7   4      148.68      143.27      4.78 o 
  -3  -7   4       68.42       45.73      3.01 o 
  -2  -7   4       44.58       47.78      3.19 o 
  -1  -7   4      454.53      484.03     12.99 o 
   0  -7   4      223.59      233.21      6.92 o 
   1  -7   4       56.22       60.95      3.41 o 
   2  -7   4       46.34       36.13      2.46 o 
   3  -7   4      529.72      498.40      7.36 o 
   4  -7   4      381.23      379.54      8.39 o 
   5  -7   4      484.51      493.49      9.48 o 
   6  -7   4      783.71      794.62     12.27 o 
   7  -7   4      270.44      278.26      9.44 o 
   8  -7   4      232.55      237.72      7.50 o 
  -6  -6   4       70.09       69.48      3.56 o 
  -5  -6   4        5.14        7.28      1.26 o 
  -4  -6   4        5.51       10.02      2.48 o 
  -3  -6   4       29.73       24.77      2.71 o 
  -2  -6   4      297.67      334.88      6.67 o 
  -1  -6   4      279.32      290.68      7.46 o 
   0  -6   4      129.32      142.01      7.00 o 
   1  -6   4     1487.61     1496.85     20.89 o 
   2  -6   4      153.15      150.05      6.13 o 
   3  -6   4      512.80      536.87     12.54 o 
   4  -6   4      223.69      199.47      4.72 o 
   5  -6   4        9.28        8.70      1.12 o 
   6  -6   4      114.17      123.40      4.93 o 
   7  -6   4       23.89       25.23      3.18 o 
   8  -6   4        5.25        6.51      1.64 o 
   9  -6   4      152.45      156.08      4.42 o 
  -7  -5   4        0.19       -0.53      0.53 o 
  -6  -5   4       14.29       19.44      2.65 o 
  -5  -5   4      212.83      203.35      6.24 o 
  -4  -5   4       10.11       10.65      1.71 o 
  -3  -5   4      112.73      127.72      4.12 o 
  -2  -5   4      249.60      277.14     10.11 o 
  -1  -5   4       26.76       27.73      3.04 o 
   0  -5   4     2170.38     2158.49     24.14 o 
   1  -5   4       21.98       24.06      2.48 o 
   2  -5   4       11.85       10.58      1.56 o 
   3  -5   4        0.23        0.59      0.75 o 
   4  -5   4      119.54      138.60      6.17 o 
   5  -5   4       39.32       35.24      1.99 o 
   6  -5   4        6.83        7.50      1.15 o 
   7  -5   4        0.62        1.34      1.56 o 
   8  -5   4       30.10       32.42      3.15 o 
   9  -5   4        0.31        0.76      0.51 o 
  -7  -4   4       69.88       71.40      4.14 o 
  -6  -4   4       35.55       32.31      3.70 o 
  -5  -4   4      352.62      326.66      7.37 o 
  -4  -4   4      250.78      234.82      6.72 o 
  -3  -4   4       36.53       36.07      3.52 o 
  -2  -4   4       12.07        6.04      1.50 o 
  -1  -4   4       31.05       39.39      3.24 o 
   0  -4   4     1456.35     1529.62     18.14 o 
   1  -4   4        8.33        7.42      1.28 o 
   2  -4   4     1523.33     1626.34     11.59 o 
   3  -4   4      960.46     1057.28     14.43 o 
   4  -4   4      132.18      161.25      4.53 o 
   5  -4   4        4.09        4.05      0.68 o 
   6  -4   4       78.26       80.26      3.84 o 
   7  -4   4        3.56        3.10      1.13 o 
   8  -4   4      140.44      145.17      6.23 o 
   9  -4   4       33.18       30.72      2.11 o 
  -8  -3   4       23.87       21.13      1.76 o 
  -7  -3   4        5.38        3.51      1.54 o 
  -6  -3   4        0.91        1.91      3.26 o 
  -5  -3   4       48.38       52.67      2.60 o 
  -4  -3   4       28.08       25.63      2.10 o 
  -3  -3   4      317.82      354.09      6.29 o 
  -2  -3   4        5.12       18.16      1.38 o 
  -1  -3   4       25.97       23.72      2.30 o 
   0  -3   4       13.81       17.09      1.81 o 
   1  -3   4     1055.99     1046.18     11.45 o 
   2  -3   4      588.61      643.80      7.26 o 
   3  -3   4     1005.01     1120.23     16.98 o 
   4  -3   4       11.35       15.75      2.31 o 
   5  -3   4       34.70       37.95      2.95 o 
   6  -3   4        0.35        0.79      0.89 o 
   7  -3   4        5.56        6.88      1.33 o 
   8  -3   4        3.22        2.81      1.17 o 
   9  -3   4        3.51        3.09      0.74 o 
  -8  -2   4        3.16        2.73      1.05 o 
  -7  -2   4       14.88       15.52      1.85 o 
  -6  -2   4       34.49       28.10      2.47 o 
  -5  -2   4      287.66      288.48      5.60 o 
  -4  -2   4      286.22      285.86      5.94 o 
  -3  -2   4     1908.88     1978.25     14.16 o 
  -2  -2   4      577.05      583.15     10.18 o 
  -1  -2   4      249.25      221.61      5.83 o 
   0  -2   4      570.01      592.72      9.77 o 
   1  -2   4     3854.66     3876.36     19.73 o 
   2  -2   4      303.43      292.24      7.18 o 
   3  -2   4        1.96        1.25      0.77 o 
   4  -2   4      247.51      257.69      9.14 o 
   5  -2   4       43.17       36.83      2.04 o 
   6  -2   4       35.05       29.67      1.95 o 
   7  -2   4       62.02       69.35      2.77 o 
   8  -2   4       39.69       32.88      2.37 o 
  -8  -1   4      153.49      157.80      4.19 o 
  -7  -1   4       17.66       15.20      1.47 o 
  -6  -1   4      325.86      340.02      8.07 o 
  -5  -1   4     2212.73     2161.36     21.28 o 
  -4  -1   4     1263.62     1255.73     18.80 o 
  -3  -1   4      139.10      105.05      3.08 o 
  -2  -1   4      307.97      267.85      6.10 o 
  -1  -1   4       32.47       25.30      1.93 o 
   0  -1   4     1073.02      995.56     11.28 o 
   1  -1   4       25.48       12.84      2.60 o 
   2  -1   4       10.50       14.09      1.59 o 
   3  -1   4     2066.14     2225.32     19.82 o 
   4  -1   4      139.12      171.86      7.72 o 
   5  -1   4       65.11       68.61      2.74 o 
   6  -1   4      328.73      318.23      6.40 o 
   7  -1   4        2.96        4.46      1.18 o 
   8  -1   4      242.24      250.20     15.65 o 
  -9   0   4       19.96       18.29      1.59 o 
  -8   0   4      222.94      235.34      5.80 o 
  -7   0   4       68.53       72.84      6.95 o 
  -6   0   4      785.16      758.14     13.54 o 
  -5   0   4      270.50      247.22      8.85 o 
  -4   0   4      945.99      959.56      9.09 o 
  -3   0   4      791.45      744.05      7.48 o 
  -2   0   4       98.88      116.52      3.55 o 
  -1   0   4     3359.16     3019.49     18.05 o 
   0   0   4      268.65      188.17      4.80 o 
   1   0   4       68.52       66.33      3.10 o 
   2   0   4      339.79      420.98      8.39 o 
   3   0   4      150.72      148.23      4.19 o 
   4   0   4      486.24      479.18     13.28 o 
   5   0   4       23.04       26.61      2.23 o 
   6   0   4      343.33      326.39      6.33 o 
   7   0   4      536.22      521.47     28.15 o 
   8   0   4      257.34      272.33      6.98 o 
  -9   1   4      594.26      605.40     11.10 o 
  -8   1   4      578.90      591.22      9.47 o 
  -7   1   4      141.95      155.72      7.08 o 
  -6   1   4      282.18      281.23      6.55 o 
  -5   1   4       80.05       59.08      4.42 o 
  -4   1   4      256.52      241.34      7.64 o 
  -3   1   4       78.00       55.68      1.73 o 
  -2   1   4       37.24       26.17      1.13 o 
  -1   1   4        0.94        4.76      0.68 o 
   0   1   4        1.08        1.29      0.71 o 
   1   1   4       10.42       13.97      1.60 o 
   2   1   4     4040.72     4410.32     29.38 o 
   3   1   4      196.06      204.38     10.64 o 
   4   1   4       13.71        9.74      2.11 o 
   5   1   4      124.20      115.78      4.14 o 
   6   1   4      326.99      291.59     21.82 o 
   7   1   4       29.22       29.32      2.87 o 
  -9   2   4       92.36       96.63      5.01 o 
  -8   2   4       23.56       27.30      3.30 o 
  -7   2   4       28.49       21.72      1.67 o 
  -6   2   4      190.16      162.79      4.56 o 
  -5   2   4      256.38      236.43      8.47 o 
  -4   2   4      400.82      417.71      9.86 o 
  -3   2   4      931.99      986.15     10.76 o 
  -2   2   4      229.69      244.14      4.17 o 
  -1   2   4      250.78      257.15      5.75 o 
   0   2   4      486.48      526.89      9.03 o 
   1   2   4     1475.71     1627.56     17.49 o 
   2   2   4        3.12        7.32      1.04 o 
   3   2   4       59.67       67.45      3.21 o 
   4   2   4       18.98       15.76      1.42 o 
   5   2   4       65.71       56.64      3.55 o 
   6   2   4      306.96      278.41      7.66 o 
   7   2   4       73.48       83.03      4.49 o 
 -10   3   4       18.86       20.54      1.71 o 
  -9   3   4      251.56      253.32      8.39 o 
  -8   3   4        0.09       -0.52      0.92 o 
  -7   3   4        1.33        2.98      1.54 o 
  -6   3   4        0.27       -0.75      0.75 o 
  -5   3   4      612.77      611.22     13.27 o 
  -4   3   4     2678.09     2656.86     17.34 o 
  -3   3   4        0.95        0.89      0.49 o 
  -2   3   4     1826.09     1923.89     12.41 o 
  -1   3   4     1903.26     2064.15     18.07 o 
   0   3   4      544.71      577.60     10.63 o 
   1   3   4        6.37        7.76      1.42 o 
   2   3   4      104.74      120.34      4.01 o 
   3   3   4        3.38        2.75      0.75 o 
   4   3   4        3.35        4.31      0.81 o 
   5   3   4       76.93       73.32      3.77 o 
   6   3   4       60.49       66.95      4.72 o 
   7   3   4      150.30      159.25      4.48 o 
 -10   4   4       28.64       29.89      2.12 o 
  -9   4   4      102.82      110.70      3.85 o 
  -8   4   4        6.52        9.50      1.53 o 
  -7   4   4       99.76      114.77      7.06 o 
  -6   4   4      514.36      510.75     14.29 o 
  -5   4   4      349.97      347.24      7.16 o 
  -4   4   4     6653.50     6860.45     27.93 o 
  -3   4   4       67.90       70.63      1.93 o 
  -2   4   4      481.88      508.79     12.13 o 
  -1   4   4        6.41       12.90      1.76 o 
   0   4   4      392.90      369.30      9.54 o 
   1   4   4       19.84       23.24      2.74 o 
   2   4   4      421.73      417.64      8.62 o 
   3   4   4        3.30        2.08      2.29 o 
   4   4   4       17.50       14.84      1.50 o 
   5   4   4      200.08      210.99      6.61 o 
   6   4   4       38.10       40.49      2.83 o 
 -10   5   4        0.60        0.71      0.62 o 
  -9   5   4      409.37      442.86      8.34 o 
  -8   5   4      138.60      148.75      5.20 o 
  -7   5   4      281.05      295.83     11.64 o 
  -6   5   4        5.76        4.85      1.24 o 
  -5   5   4      184.90      211.80      8.67 o 
  -4   5   4     1242.97     1269.71     19.12 o 
  -3   5   4      253.26      281.51      9.13 o 
  -2   5   4      233.99      214.08      6.88 o 
  -1   5   4       75.57      106.54      5.34 o 
   0   5   4      133.85      123.33      6.19 o 
   1   5   4        1.45       -0.16      0.87 o 
   2   5   4     1797.80     1791.51     30.21 o 
   3   5   4      611.00      631.55     11.05 o 
   4   5   4       62.09       61.80      3.69 o 
   5   5   4        4.52        2.36      0.65 o 
  -9   6   4       54.52       56.76      2.57 o 
  -8   6   4       29.46       30.13      2.27 o 
  -7   6   4        2.24        2.13      1.67 o 
  -6   6   4      362.89      382.37     16.13 o 
  -5   6   4      223.07      243.29      9.59 o 
  -4   6   4       36.74       28.54      3.26 o 
  -3   6   4      489.03      524.10     12.42 o 
  -2   6   4       77.36       67.89      4.36 o 
  -1   6   4      301.35      285.25      6.86 o 
   0   6   4      572.64      570.33      8.46 o 
   1   6   4     3039.48     3176.70     52.39 o 
   2   6   4      275.96      277.39      8.86 o 
   3   6   4       88.97       88.77      4.44 o 
   4   6   4       54.70       49.72      3.91 o 
  -9   7   4       47.67       52.20      3.79 o 
  -8   7   4      175.93      181.89      5.54 o 
  -7   7   4      376.91      397.09     13.15 o 
  -6   7   4        0.77       -0.40      1.36 o 
  -5   7   4      688.99      678.18     13.07 o 
  -4   7   4        1.57        1.45      0.85 o 
  -3   7   4      275.73      287.33     13.22 o 
  -2   7   4       56.15       49.90      2.49 o 
  -1   7   4      447.88      444.32      6.49 o 
   0   7   4      747.86      740.60     10.48 o 
   1   7   4       30.56       31.14      2.28 o 
   2   7   4      967.23      983.17     20.87 o 
   3   7   4       16.75       17.19      1.86 o 
   4   7   4       23.26       22.52      1.96 o 
  -9   8   4       79.51       81.42      4.08 o 
  -8   8   4       11.40        6.35      1.16 o 
  -7   8   4       51.24       49.73      2.97 o 
  -6   8   4      175.32      175.47      8.22 o 
  -5   8   4      329.48      323.11     12.40 o 
  -4   8   4      536.43      525.86     10.33 o 
  -3   8   4      152.91      152.43      5.75 o 
  -2   8   4      391.39      401.01      9.31 o 
  -1   8   4       80.57       78.39      3.34 o 
   0   8   4       86.25       80.03      4.29 o 
   1   8   4       48.17       46.18      4.56 o 
   2   8   4       20.29       20.72      2.89 o 
   3   8   4        2.53        2.17      0.82 o 
  -8   9   4        5.09        5.56      3.67 o 
  -7   9   4       51.26       51.50      3.80 o 
  -6   9   4       78.62       73.72      5.22 o 
  -5   9   4      827.48      885.96     12.63 o 
  -4   9   4       85.78       83.65      4.40 o 
  -3   9   4        7.32        5.92      1.46 o 
  -2   9   4        5.32        7.03      1.45 o 
  -1   9   4       52.82       54.12      4.06 o 
   0   9   4      257.79      264.03      9.52 o 
   1   9   4       21.61       18.64      2.49 o 
   2   9   4       42.58       45.62      2.75 o 
  -8  10   4        4.41        3.13      0.86 o 
  -7  10   4       22.78       21.83      2.17 o 
  -6  10   4       17.79       19.83      2.56 o 
  -5  10   4      330.28      340.29      7.00 o 
  -4  10   4        0.57        0.62      0.70 o 
  -3  10   4       11.78       11.78      1.58 o 
  -2  10   4       19.64       23.58      2.77 o 
  -1  10   4      238.74      239.32      5.04 o 
   0  10   4       38.97       40.38      2.82 o 
  -6  11   4      117.06       97.21      2.91 o 
  -5  11   4        3.46        3.10      0.62 o 
  -4  11   4      138.52      130.61      5.46 o 
  -3  11   4        0.23        0.41      0.77 o 
   0 -11   5        0.73        0.84      0.53 o 
   1 -11   5       32.72       38.14      2.87 o 
   2 -11   5      163.05      172.96      6.08 o 
   3 -11   5      593.07      549.14     14.74 o 
   4 -11   5       26.90       30.38      2.44 o 
   5 -11   5      284.49      271.55      6.83 o 
  -2 -10   5       26.72       29.95      2.03 o 
  -1 -10   5       18.40       18.33      2.19 o 
   0 -10   5      108.89      125.83      6.30 o 
   1 -10   5      475.71      495.33     12.99 o 
   2 -10   5      208.93      221.83      5.70 o 
   3 -10   5       96.19       97.49      3.83 o 
   4 -10   5       34.17       38.40      3.62 o 
   5 -10   5       49.54       49.07      3.82 o 
   6 -10   5       27.49       28.98      2.61 o 
  -3  -9   5        0.28        1.19      0.90 o 
  -2  -9   5        8.11        6.55      1.64 o 
  -1  -9   5       77.34       78.89      5.59 o 
   0  -9   5       38.75       35.66      4.13 o 
   1  -9   5      221.08      227.58      9.90 o 
   2  -9   5       38.31       46.08      3.82 o 
   3  -9   5       58.91       65.01      2.81 o 
   4  -9   5      137.64      139.62      5.17 o 
   5  -9   5      149.42      138.93      5.05 o 
   6  -9   5       34.98       34.30      3.27 o 
   7  -9   5        4.62        2.64      0.87 o 
  -4  -8   5        0.01        0.75      0.43 o 
  -3  -8   5       79.56       72.65      4.06 o 
  -2  -8   5       71.25       74.98      5.73 o 
  -1  -8   5      169.91      181.21      9.13 o 
   0  -8   5      295.10      307.31     11.91 o 
   1  -8   5      218.70      218.84      6.58 o 
   2  -8   5      747.23      762.24     15.39 o 
   3  -8   5        0.53        0.76      0.75 o 
   4  -8   5       12.78       10.89      2.50 o 
   5  -8   5        9.31       11.72      2.52 o 
   6  -8   5        4.39        4.73      1.30 o 
   7  -8   5      129.75      126.51      3.70 o 
   8  -8   5       29.07       32.30      2.14 o 
  -5  -7   5       45.94       50.67      7.99 o 
  -4  -7   5       21.14       20.88      1.87 o 
  -3  -7   5        0.63        0.75      0.81 o 
  -2  -7   5      209.25      205.15      6.25 o 
  -1  -7   5      207.66      200.97      9.57 o 
   0  -7   5       16.56       19.56      1.68 o 
   1  -7   5     1021.85     1003.38     10.96 o 
   2  -7   5      382.61      378.13      7.79 o 
   3  -7   5        3.73        6.24      1.18 o 
   4  -7   5        2.55        0.44      1.23 o 
   5  -7   5       36.73       37.91      2.73 o 
   6  -7   5       25.40       28.84      2.44 o 
   7  -7   5      102.05      112.17      5.78 o 
   8  -7   5        2.28        3.54      1.11 o 
  -6  -6   5       77.11       75.43      3.62 o 
  -5  -6   5      188.75      177.79      5.13 o 
  -4  -6   5       69.71       56.34      4.79 o 
  -3  -6   5       29.77       25.35      2.41 o 
  -2  -6   5       12.60       17.63      1.63 o 
  -1  -6   5       50.83       53.76      3.34 o 
   0  -6   5      180.25      160.49      5.27 o 
   1  -6   5     1300.69     1286.54     19.86 o 
   2  -6   5     1240.44     1293.05     18.32 o 
   3  -6   5      622.24      637.77     18.59 o 
   4  -6   5      669.91      681.89     10.60 o 
   5  -6   5        3.38        3.46      1.11 o 
   6  -6   5      165.40      170.45      7.94 o 
   7  -6   5      489.13      503.61     12.89 o 
   8  -6   5       44.05       51.17      3.53 o 
  -7  -5   5      129.02      132.56      4.11 o 
  -6  -5   5       84.92       99.01      5.43 o 
  -5  -5   5      195.65      193.77      6.12 o 
  -4  -5   5      682.15      594.38     14.94 o 
  -3  -5   5      223.56      214.72      5.33 o 
  -2  -5   5       58.49       70.11      3.67 o 
  -1  -5   5       59.42       58.90      4.48 o 
   0  -5   5        6.51        6.29      1.62 o 
   1  -5   5     1315.46     1258.33     17.98 o 
   2  -5   5     1097.54     1152.32     21.26 o 
   3  -5   5      970.65     1003.72     15.17 o 
   4  -5   5       23.26       24.16      2.05 o 
   5  -5   5        1.62        1.99      0.95 o 
   6  -5   5       91.52       99.39      6.27 o 
   7  -5   5      632.97      686.53     15.41 o 
   8  -5   5       58.93       61.38      3.89 o 
  -7  -4   5       16.12       13.62      2.01 o 
  -6  -4   5      173.72      172.51      8.14 o 
  -5  -4   5      798.43      818.06     12.90 o 
  -4  -4   5      139.31      137.39      4.24 o 
  -3  -4   5       52.16       44.02      2.29 o 
  -2  -4   5      569.26      590.31     13.38 o 
  -1  -4   5      335.24      316.23      9.26 o 
   0  -4   5        1.23        0.97      0.97 o 
   1  -4   5     4100.29     4359.95     30.19 o 
   2  -4   5      241.25      307.25      5.23 o 
   3  -4   5      467.23      446.71      9.12 o 
   4  -4   5       11.45        7.85      1.75 o 
   5  -4   5      108.26      104.79      3.86 o 
   6  -4   5      804.07      808.11     17.45 o 
   7  -4   5        4.37        2.20      1.42 o 
   8  -4   5       15.07       17.05      2.13 o 
  -8  -3   5        1.04        0.53      0.61 o 
  -7  -3   5      132.85      128.81      6.45 o 
  -6  -3   5      412.69      425.21     13.30 o 
  -5  -3   5      806.46      797.41      9.88 o 
  -4  -3   5      513.93      497.65      7.09 o 
  -3  -3   5      742.44      699.33      9.32 o 
  -2  -3   5      136.53      140.75      5.96 o 
  -1  -3   5      600.64      585.14     11.45 o 
   0  -3   5      602.53      682.08      8.53 o 
   1  -3   5     2458.66     2772.33     16.53 o 
   2  -3   5      382.70      390.66      5.55 o 
   3  -3   5      753.11      781.01     10.33 o 
   4  -3   5      346.18      278.99      9.76 o 
   5  -3   5      231.39      217.69      5.93 o 
   6  -3   5      605.28      570.91     10.04 o 
   7  -3   5       80.84       82.67      5.18 o 
   8  -3   5        0.38        0.16      0.46 o 
  -8  -2   5        0.42        1.39      0.87 o 
  -7  -2   5       25.89       28.97      3.43 o 
  -6  -2   5      348.60      387.31      8.74 o 
  -5  -2   5      201.32      195.80      4.06 o 
  -4  -2   5       44.64       38.52      2.30 o 
  -3  -2   5      959.47      966.80     10.54 o 
  -2  -2   5      734.05      732.99     12.28 o 
  -1  -2   5      429.59      453.94      6.59 o 
   0  -2   5       32.69       29.04      2.51 o 
   1  -2   5       15.50       18.72      3.33 o 
   2  -2   5       17.83       11.76      0.88 o 
   3  -2   5       96.55       93.69      4.51 o 
   4  -2   5        0.22       -0.98      0.98 o 
   5  -2   5      903.56      887.95      8.59 o 
   6  -2   5      195.26      185.10      4.70 o 
   7  -2   5      172.45      156.25      7.54 o 
   8  -2   5       56.12       51.00      2.27 o 
  -8  -1   5       10.59       10.14      1.23 o 
  -7  -1   5      102.43      106.85      6.49 o 
  -6  -1   5       64.58       60.98      3.92 o 
  -5  -1   5      289.36      315.25      5.81 o 
  -4  -1   5     1129.34     1196.50     12.81 o 
  -3  -1   5       57.30       62.87      2.57 o 
  -2  -1   5       35.83       33.74      2.49 o 
  -1  -1   5      187.67      166.28      5.28 o 
   0  -1   5      986.48      831.44     57.55 o 
   1  -1   5        6.98        6.91      1.29 o 
   2  -1   5        1.55        1.12      0.80 o 
   3  -1   5      132.90      150.21      5.77 o 
   4  -1   5      121.84      110.08      6.57 o 
   5  -1   5      254.79      212.44      4.92 o 
   6  -1   5      502.23      435.55     20.85 o 
   7  -1   5      163.37      127.08      4.56 o 
   8  -1   5       52.27       56.16      3.70 o 
  -9   0   5       77.17       71.73      3.12 o 
  -8   0   5       13.41       13.83      1.63 o 
  -7   0   5       85.60       91.91      4.26 o 
  -6   0   5       57.93       53.56      2.61 o 
  -5   0   5      318.68      362.03     11.08 o 
  -4   0   5      407.34      403.15      6.93 o 
  -3   0   5      287.93      321.71      7.05 o 
  -2   0   5       50.39       58.05      2.91 o 
  -1   0   5      159.26      128.41      4.37 o 
   0   0   5      550.06      571.63      9.58 o 
   1   0   5      194.20      211.29      6.21 o 
   2   0   5       98.26       90.08      4.39 o 
   3   0   5       41.85       55.00      3.71 o 
   4   0   5        4.26       12.57      4.93 o 
   5   0   5        0.25       -0.35      0.91 o 
   6   0   5       87.53       76.73      4.02 o 
   7   0   5       27.92       25.25      2.22 o 
  -9   1   5       33.73       34.98      2.86 o 
  -8   1   5       17.71       17.65      2.48 o 
  -7   1   5        0.19        0.92      1.28 o 
  -6   1   5       72.97       85.98      3.17 o 
  -5   1   5     1049.59     1078.81     18.89 o 
  -4   1   5      100.31      121.43      5.68 o 
  -3   1   5     3067.54     3091.99     18.77 o 
  -2   1   5      245.74      198.70      5.08 o 
  -1   1   5     1987.16     2044.03     17.43 o 
   0   1   5        4.76        9.21      1.45 o 
   1   1   5      316.88      309.94      7.88 o 
   2   1   5      276.39      266.79      7.96 o 
   3   1   5       96.95      100.96      3.94 o 
   4   1   5      266.12      224.73      7.14 o 
   5   1   5      226.17      237.47      9.20 o 
   6   1   5      162.70      152.85      5.89 o 
   7   1   5       82.89       69.42      4.40 o 
  -9   2   5       45.15       45.44      3.55 o 
  -8   2   5        5.11        5.40      1.54 o 
  -7   2   5      144.02      156.75      5.19 o 
  -6   2   5        1.10        2.04      0.61 o 
  -5   2   5      241.75      237.49      8.75 o 
  -4   2   5      610.64      583.71     12.20 o 
  -3   2   5     2366.27     2305.09     40.58 o 
  -2   2   5     1039.89     1009.41     22.45 o 
  -1   2   5       10.18       20.55      1.00 o 
   0   2   5     1480.10     1542.92     17.26 o 
   1   2   5      151.81      173.30      6.37 o 
   2   2   5      142.33      113.50      4.19 o 
   3   2   5      186.44      181.72      7.21 o 
   4   2   5      140.95      133.74      4.58 o 
   5   2   5      591.09      562.47     19.07 o 
   6   2   5      223.84      201.95      8.78 o 
   7   2   5       24.03       17.82      1.87 o 
 -10   3   5      132.68      142.35      4.23 o 
  -9   3   5      216.55      237.04      8.08 o 
  -8   3   5      236.42      245.20      9.16 o 
  -7   3   5       43.91       40.37      2.74 o 
  -6   3   5      339.15      344.85      7.45 o 
  -5   3   5      239.91      231.28      8.44 o 
  -4   3   5     1785.92     1823.83     28.24 o 
  -3   3   5       92.06       86.48      2.14 o 
  -2   3   5      266.12      261.01      4.33 o 
  -1   3   5      330.49      302.82      7.69 o 
   0   3   5      587.32      628.46     11.96 o 
   1   3   5      260.15      265.59      8.50 o 
   2   3   5      507.70      475.73      8.42 o 
   3   3   5       26.15       23.23      1.49 o 
   4   3   5      679.47      651.02      8.28 o 
   5   3   5       86.15       91.59      6.37 o 
   6   3   5       19.97       18.15      2.40 o 
 -10   4   5      211.75      232.19      5.50 o 
  -9   4   5       41.33       41.72      2.39 o 
  -8   4   5      182.67      177.55      8.38 o 
  -7   4   5       16.30       13.46      2.65 o 
  -6   4   5       10.86       11.36      1.39 o 
  -5   4   5      180.94      181.46      5.21 o 
  -4   4   5      375.68      409.92      8.83 o 
  -3   4   5     2390.98     2508.00     12.90 o 
  -2   4   5      358.67      329.61     14.98 o 
  -1   4   5      510.61      511.03     10.96 o 
   0   4   5      181.53      181.12      7.07 o 
   1   4   5      195.17      190.66      7.94 o 
   2   4   5       39.05       36.40      2.77 o 
   3   4   5       66.29       63.17      5.45 o 
   4   4   5       74.54       73.75      2.74 o 
   5   4   5        0.69       -0.19      1.00 o 
   6   4   5      187.82      194.02      5.10 o 
 -10   5   5      491.50      494.97      7.36 o 
  -9   5   5      243.06      239.43      5.56 o 
  -8   5   5        0.60        0.29      0.83 o 
  -7   5   5       65.46       62.22      5.61 o 
  -6   5   5      180.87      171.90      6.86 o 
  -5   5   5      249.52      272.30      9.60 o 
  -4   5   5      232.61      252.39      8.47 o 
  -3   5   5       17.04       21.57      2.94 o 
  -2   5   5       39.85       39.99      2.18 o 
  -1   5   5      346.13      342.03      9.90 o 
   0   5   5      514.70      545.92     13.43 o 
   1   5   5      338.24      334.53      6.44 o 
   2   5   5     1506.60     1531.66     26.60 o 
   3   5   5      618.33      603.37      9.23 o 
   4   5   5       27.59       23.38      1.64 o 
   5   5   5       11.88       13.84      1.55 o 
  -9   6   5        0.21        0.61      0.53 o 
  -8   6   5       17.60       18.43      1.81 o 
  -7   6   5      310.19      298.36     11.84 o 
  -6   6   5      230.98      216.36      9.20 o 
  -5   6   5       14.93       12.27      1.58 o 
  -4   6   5       27.80       23.86      2.02 o 
  -3   6   5      120.41      134.21      4.49 o 
  -2   6   5       73.80       71.16      2.68 o 
  -1   6   5       93.49       90.90      2.78 o 
   0   6   5      119.39      121.89      4.03 o 
   1   6   5        2.45        3.29      1.31 o 
   2   6   5       99.67      105.55      6.32 o 
   3   6   5       10.22        9.06      2.04 o 
   4   6   5        5.03        4.36      1.22 o 
  -9   7   5       14.37       10.52      1.86 o 
  -8   7   5        2.37        2.26      1.47 o 
  -7   7   5      233.82      235.15     10.17 o 
  -6   7   5      136.89      150.42      8.20 o 
  -5   7   5      136.15      129.84      6.67 o 
  -4   7   5      117.54      122.40      4.70 o 
  -3   7   5        1.06       -0.40      0.42 o 
  -2   7   5       52.20       49.65      2.51 o 
  -1   7   5       49.97       52.96      2.99 o 
   0   7   5      407.14      422.78      7.96 o 
   1   7   5     1327.87     1381.91     14.15 o 
   2   7   5        9.30        9.96      1.65 o 
   3   7   5       69.42       68.13      3.14 o 
  -9   8   5      251.13      238.24      6.76 o 
  -8   8   5       15.57       13.65      2.21 o 
  -7   8   5       11.98       12.64      2.42 o 
  -6   8   5      151.82      142.46      7.43 o 
  -5   8   5      132.22      136.02      5.95 o 
  -4   8   5      452.53      444.20      9.62 o 
  -3   8   5      219.81      216.33      6.81 o 
  -2   8   5     1127.22     1171.57     12.46 o 
  -1   8   5      179.71      182.30      4.93 o 
   0   8   5      282.25      287.82      7.77 o 
   1   8   5        2.54        3.78      1.55 o 
   2   8   5        1.57        1.09      1.14 o 
  -8   9   5       59.82       58.49      2.51 o 
  -7   9   5        2.69        3.36      0.86 o 
  -6   9   5       16.46       13.86      2.51 o 
  -5   9   5       97.08      102.31      4.42 o 
  -4   9   5      645.90      672.07     11.64 o 
  -3   9   5      173.50      179.87      6.08 o 
  -2   9   5       26.71       27.37      2.41 o 
  -1   9   5       31.49       35.40      1.99 o 
   0   9   5      185.01      181.41      7.45 o 
   1   9   5        7.96        9.65      1.73 o 
  -8  10   5       32.01       34.60      2.25 o 
  -7  10   5      128.77      142.85      5.20 o 
  -6  10   5       69.11       71.85      4.48 o 
  -5  10   5        8.59        7.77      1.24 o 
  -4  10   5      120.95      123.87      4.46 o 
  -3  10   5      211.43      202.84      5.62 o 
  -2  10   5      236.41      237.12      7.36 o 
  -1  10   5      112.05      104.12      4.83 o 
   0  10   5       93.66       95.48      3.83 o 
  -6  11   5       25.43       18.66      1.23 o 
  -5  11   5      206.58      173.39     14.18 o 
  -4  11   5      128.51      131.73      4.99 o 
  -3  11   5       32.94       28.38      2.13 o 
   1 -11   6        0.79       -0.11      0.53 o 
   2 -11   6       37.15       33.07      2.40 o 
   3 -11   6      145.23      123.62      4.20 o 
   4 -11   6        0.05        0.29      0.60 o 
   5 -11   6       15.82       18.68      1.70 o 
  -1 -10   6       15.14       15.21      1.36 o 
   0 -10   6       39.85       41.12      3.58 o 
   1 -10   6      307.92      322.95     10.01 o 
   2 -10   6      165.84      162.25      4.75 o 
   3 -10   6       85.87       92.63      3.54 o 
   4 -10   6        3.10        3.00      1.34 o 
   5 -10   6       19.86       18.29      2.33 o 
   6 -10   6        4.39        3.18      0.98 o 
  -3  -9   6       48.92       45.29      2.84 o 
  -2  -9   6       16.02       14.36      1.55 o 
  -1  -9   6      200.43      214.26      8.89 o 
   0  -9   6        7.78        7.08      2.07 o 
   1  -9   6      783.20      779.23     11.73 o 
   2  -9   6        5.87        4.45      2.24 o 
   3  -9   6       44.69       40.50      2.70 o 
   4  -9   6      247.78      269.03     10.02 o 
   5  -9   6       43.48       51.57      4.20 o 
   6  -9   6      317.48      324.47      9.01 o 
  -4  -8   6       43.73       53.34      3.22 o 
  -3  -8   6      125.49      125.24      6.37 o 
  -2  -8   6       35.92       37.20      4.08 o 
  -1  -8   6      228.60      243.85     10.60 o 
   0  -8   6      647.03      676.38     17.45 o 
   1  -8   6      108.10      116.92      4.92 o 
   2  -8   6      424.15      413.35      8.95 o 
   3  -8   6      570.46      568.86     12.20 o 
   4  -8   6      162.53      162.75      5.76 o 
   5  -8   6      123.11      124.38      6.82 o 
   6  -8   6       40.16       43.27      2.40 o 
   7  -8   6       73.39       72.55      4.20 o 
  -5  -7   6      182.89      175.15     11.31 o 
  -4  -7   6      356.98      342.19      6.96 o 
  -3  -7   6       53.26       53.87      3.12 o 
  -2  -7   6      111.97      122.50      7.72 o 
  -1  -7   6      246.46      248.61     10.72 o 
   0  -7   6      652.58      649.11     13.45 o 
   1  -7   6     3968.30     3987.64     35.87 o 
   2  -7   6      165.34      164.46      4.35 o 
   3  -7   6      531.88      540.33     14.30 o 
   4  -7   6       11.84       11.96      2.64 o 
   5  -7   6      307.45      303.67      9.76 o 
   6  -7   6       95.41       94.09      3.79 o 
   7  -7   6      101.72       94.40      4.94 o 
   8  -7   6       16.25       17.62      1.67 o 
  -6  -6   6      110.30      102.22      3.99 o 
  -5  -6   6      209.65      207.89      5.48 o 
  -4  -6   6        9.61        5.32      1.22 o 
  -3  -6   6       29.05       33.83      2.72 o 
  -2  -6   6        0.44        1.68      1.38 o 
  -1  -6   6     1173.38     1240.61     15.85 o 
   0  -6   6      192.48      198.00      8.76 o 
   1  -6   6      438.49      473.33      7.09 o 
   2  -6   6       15.46       12.43      1.49 o 
   3  -6   6        1.35        0.02      0.74 o 
   4  -6   6        5.60       11.03      4.13 o 
   5  -6   6       19.46       14.46      2.49 o 
   6  -6   6     1000.42     1034.42     19.03 o 
   7  -6   6       18.94       22.80      2.82 o 
   8  -6   6        3.15        3.54      1.08 o 
  -6  -5   6      153.17      143.20      9.54 o 
  -5  -5   6        0.74        2.33      1.01 o 
  -4  -5   6        0.85        0.63      1.29 o 
  -3  -5   6      393.16      421.47      7.44 o 
  -2  -5   6      102.20      110.54      4.71 o 
  -1  -5   6      502.05      456.10     12.74 o 
   0  -5   6      105.64      100.50      5.75 o 
   1  -5   6       61.02       50.33      3.86 o 
   2  -5   6        0.36        0.78      0.89 o 
   3  -5   6       97.64       94.39      5.58 o 
   4  -5   6      239.29      221.09      6.15 o 
   5  -5   6      287.70      269.60      9.95 o 
   6  -5   6      189.64      194.50      8.57 o 
   7  -5   6        2.81        4.83      1.70 o 
   8  -5   6        0.45        0.73      0.74 o 
  -7  -4   6       37.43       31.06      2.76 o 
  -6  -4   6       58.44       69.66      6.52 o 
  -5  -4   6        1.54        3.27      1.72 o 
  -4  -4   6       75.25       77.41      3.88 o 
  -3  -4   6        9.57       11.60      1.29 o 
  -2  -4   6       53.47       56.90      4.43 o 
  -1  -4   6      124.26      120.71      6.03 o 
   0  -4   6        0.51        0.72      0.97 o 
   1  -4   6        1.75        6.09      1.39 o 
   2  -4   6       64.12       77.50      4.05 o 
   3  -4   6      171.47      180.18      7.31 o 
   4  -4   6      680.55      712.94     35.49 o 
   5  -4   6        8.59       10.04      2.95 o 
   6  -4   6        4.81        2.99      1.02 o 
   7  -4   6       10.02       10.48      2.08 o 
   8  -4   6        4.28        1.28      0.64 o 
  -8  -3   6        3.98        5.58      1.09 o 
  -7  -3   6       29.91       23.54      2.92 o 
  -6  -3   6       58.30       62.24      3.50 o 
  -5  -3   6      111.89      108.27      5.57 o 
  -4  -3   6      153.25      146.50      5.49 o 
  -3  -3   6      952.91      946.63     11.51 o 
  -2  -3   6        4.24        4.33      1.39 o 
  -1  -3   6      295.05      292.39      8.69 o 
   0  -3   6      152.84      195.32      4.96 o 
   1  -3   6       38.03       28.28      2.89 o 
   2  -3   6      128.16      131.37      6.03 o 
   3  -3   6      122.02      160.98      6.69 o 
   4  -3   6      257.07      269.44     16.02 o 
   5  -3   6      199.49      206.87      6.10 o 
   6  -3   6        3.56        3.15      1.41 o 
   7  -3   6      180.95      164.00      6.90 o 
   8  -3   6        9.73        5.96      0.74 o 
  -8  -2   6        1.43        1.04      0.89 o 
  -7  -2   6      262.81      278.55     10.12 o 
  -6  -2   6       97.00       97.54      4.41 o 
  -5  -2   6      367.96      363.13      6.59 o 
  -4  -2   6      936.98      970.09     11.89 o 
  -3  -2   6     1777.86     1824.75     15.43 o 
  -2  -2   6      108.12       98.52      4.87 o 
  -1  -2   6      210.10      228.09      7.45 o 
   0  -2   6      555.03      540.07     11.27 o 
   1  -2   6      382.82      380.48      9.49 o 
   2  -2   6      111.92      100.01      5.03 o 
   3  -2   6      318.92      324.12      9.19 o 
   4  -2   6      899.18      867.25     12.19 o 
   5  -2   6      138.28      133.27      4.08 o 
   6  -2   6        4.49        5.11      1.15 o 
   7  -2   6       52.71       53.24      2.17 o 
   8  -2   6      107.03       98.24      3.78 o 
  -8  -1   6       98.76       99.44      3.45 o 
  -7  -1   6        2.89        4.05      1.68 o 
  -6  -1   6       27.04       22.10      2.19 o 
  -5  -1   6     1166.96     1166.78     14.26 o 
  -4  -1   6      778.93      721.45      9.81 o 
  -3  -1   6     1765.23     1816.60     19.97 o 
  -2  -1   6      756.17      718.66     12.32 o 
  -1  -1   6       17.36       26.07      2.43 o 
   0  -1   6      237.62      223.22      6.81 o 
   1  -1   6       59.99       52.38      3.49 o 
   2  -1   6       43.05       52.27      3.62 o 
   3  -1   6      653.70      668.18     13.31 o 
   4  -1   6      286.59      298.20      6.69 o 
   5  -1   6      156.72      158.14      5.12 o 
   6  -1   6      724.28      713.49     11.68 o 
   7  -1   6      130.58      116.68      9.45 o 
  -9   0   6      236.03      216.90     11.86 o 
  -8   0   6      192.19      188.15      7.63 o 
  -7   0   6        3.74        3.16      1.63 o 
  -6   0   6      188.85      186.78      6.04 o 
  -5   0   6      801.93      800.22     17.02 o 
  -4   0   6     1199.76     1241.56     24.53 o 
  -3   0   6     1127.97     1126.15     14.12 o 
  -2   0   6      158.02      177.45      5.67 o 
  -1   0   6     1901.39     1848.89     18.50 o 
   0   0   6      964.60      952.93     13.88 o 
   1   0   6      557.11      603.37     11.65 o 
   2   0   6      471.31      505.88     11.36 o 
   3   0   6      108.09      112.81      5.72 o 
   4   0   6      242.02      220.29      4.33 o 
   5   0   6      320.76      341.67      7.37 o 
   6   0   6       17.84       23.84      2.23 o 
   7   0   6      165.80      164.94      4.97 o 
  -9   1   6       80.63       79.57      2.71 o 
  -8   1   6      318.08      325.72     10.16 o 
  -7   1   6      330.09      324.26     11.09 o 
  -6   1   6      201.89      205.47      8.03 o 
  -5   1   6      175.67      208.03      8.61 o 
  -4   1   6       14.99       13.52      1.37 o 
  -3   1   6       15.93       13.50      1.56 o 
  -2   1   6      796.36      714.54     11.01 o 
  -1   1   6      169.48      149.98      5.35 o 
   0   1   6      901.10      957.74     14.28 o 
   1   1   6      897.57      986.90     15.55 o 
   2   1   6       14.47       26.84      2.94 o 
   3   1   6        5.97        4.79      1.10 o 
   4   1   6       34.58       39.32      2.23 o 
   5   1   6       18.11       10.58      2.16 o 
   6   1   6      378.97      371.81      8.75 o 
   7   1   6       94.47       84.61      4.21 o 
  -9   2   6      366.37      365.88      9.54 o 
  -8   2   6      191.77      182.74      7.52 o 
  -7   2   6        1.88       -0.40      1.04 o 
  -6   2   6        6.64        7.36      1.23 o 
  -5   2   6      231.45      252.69      9.37 o 
  -4   2   6      321.00      338.30      9.75 o 
  -3   2   6      527.93      512.94      8.79 o 
  -2   2   6       85.62       70.54      2.04 o 
  -1   2   6      435.41      482.32      9.92 o 
   0   2   6       52.16       54.14      3.66 o 
   1   2   6      239.69      262.04      8.49 o 
   2   2   6      817.41      912.24     17.00 o 
   3   2   6      672.05      582.03      6.99 o 
   4   2   6       11.83        8.16      1.33 o 
   5   2   6       54.64       47.31      3.08 o 
   6   2   6       98.46      107.58      5.95 o 
 -10   3   6      286.89      296.58      5.88 o 
  -9   3   6       39.71       43.45      3.52 o 
  -8   3   6       14.87       15.56      1.69 o 
  -7   3   6        9.98       16.41      1.92 o 
  -6   3   6      219.17      229.91      6.30 o 
  -5   3   6      149.85      162.39      7.35 o 
  -4   3   6       27.91       27.17      1.86 o 
  -3   3   6      136.59      147.92      4.43 o 
  -2   3   6       34.19       42.80      1.80 o 
  -1   3   6       77.27       96.92      4.84 o 
   0   3   6     4123.53     4532.46     35.07 o 
   1   3   6      146.88      156.82      7.14 o 
   2   3   6       50.29       48.61      2.10 o 
   3   3   6      594.39      596.60      9.46 o 
   4   3   6      121.80      131.06      5.13 o 
   5   3   6       68.40       71.07      3.42 o 
   6   3   6        0.12        0.73      0.79 o 
 -10   4   6       96.22       91.61      3.33 o 
  -9   4   6       16.09       18.88      1.66 o 
  -8   4   6       24.02       25.23      3.34 o 
  -7   4   6      183.98      157.88      5.44 o 
  -6   4   6        4.72        4.58      2.01 o 
  -5   4   6      690.17      719.60     10.37 o 
  -4   4   6      273.02      284.35      9.27 o 
  -3   4   6      384.42      387.39      7.17 o 
  -2   4   6       32.97       29.52      2.74 o 
  -1   4   6      562.02      632.02     13.21 o 
   0   4   6      163.68      163.45      7.28 o 
   1   4   6      197.98      211.43      6.31 o 
   2   4   6      375.75      382.32     17.13 o 
   3   4   6      396.54      385.87     13.41 o 
   4   4   6        6.24        3.59      0.72 o 
   5   4   6       19.79       17.51      2.27 o 
  -9   5   6      232.84      240.08      5.44 o 
  -8   5   6       10.18       12.95      2.51 o 
  -7   5   6      119.84      133.58      4.90 o 
  -6   5   6     1113.93     1038.38     17.64 o 
  -5   5   6       44.59       42.40      2.11 o 
  -4   5   6       36.57       46.69      3.63 o 
  -3   5   6       61.50       88.04      4.49 o 
  -2   5   6      253.16      245.71      8.37 o 
  -1   5   6      333.79      289.08      9.72 o 
   0   5   6      125.81      108.46      3.20 o 
   1   5   6       69.35       70.56      3.13 o 
   2   5   6      345.47      339.46     12.83 o 
   3   5   6       30.14       28.75      1.80 o 
   4   5   6      114.07      122.86      3.29 o 
  -9   6   6      279.18      278.13      5.21 o 
  -8   6   6      212.26      212.41      8.66 o 
  -7   6   6      109.83      128.84      7.95 o 
  -6   6   6     1203.71     1150.09     33.32 o 
  -5   6   6        2.47        2.75      0.87 o 
  -4   6   6     1236.95     1233.52     20.36 o 
  -3   6   6      515.65      504.49     13.18 o 
  -2   6   6     1106.34     1037.22     16.52 o 
  -1   6   6      432.76      401.00      7.06 o 
   0   6   6      391.11      394.48      7.36 o 
   1   6   6        1.31        3.67      1.89 o 
   2   6   6       49.73       52.00      3.56 o 
   3   6   6      164.91      171.09      5.35 o 
   4   6   6       99.55       99.55      3.73 o 
  -9   7   6      299.11      290.42      8.30 o 
  -8   7   6       35.39       41.71      3.99 o 
  -7   7   6        5.60        5.74      2.05 o 
  -6   7   6      351.44      329.29      7.83 o 
  -5   7   6       68.47       65.33      5.00 o 
  -4   7   6      459.73      443.87     13.18 o 
  -3   7   6      103.24       98.12      6.44 o 
  -2   7   6      319.69      316.01      7.91 o 
  -1   7   6       46.03       45.61      2.87 o 
   0   7   6      863.99      876.15     13.69 o 
   1   7   6      422.45      446.67      9.94 o 
   2   7   6      194.67      206.51      6.10 o 
   3   7   6        1.20        1.08      0.72 o 
  -9   8   6       29.06       27.82      2.29 o 
  -8   8   6      166.06      161.48      4.42 o 
  -7   8   6        0.53        2.41      1.34 o 
  -6   8   6        1.93        1.18      1.58 o 
  -5   8   6      784.46      764.04     26.56 o 
  -4   8   6      297.64      302.37     11.24 o 
  -3   8   6       60.55       63.80      3.74 o 
  -2   8   6       55.25       55.51      2.74 o 
  -1   8   6     1122.82     1153.71     15.45 o 
   0   8   6        0.69        0.75      0.95 o 
   1   8   6       25.67       21.80      2.91 o 
   2   8   6      102.12      101.48      4.68 o 
  -8   9   6        7.16        3.65      0.68 o 
  -7   9   6      401.42      379.03     13.53 o 
  -6   9   6       18.02       18.05      1.69 o 
  -5   9   6      309.42      305.72      7.38 o 
  -4   9   6        6.80        8.36      1.52 o 
  -3   9   6        4.12        4.36      1.31 o 
  -2   9   6       88.42       89.69      3.09 o 
  -1   9   6       93.07       96.10      5.77 o 
   0   9   6      191.94      196.01      7.14 o 
   1   9   6       26.51       27.28      2.30 o 
  -7  10   6        7.94        5.75      1.19 o 
  -6  10   6       58.19       52.71      3.69 o 
  -5  10   6       93.08       94.16      3.54 o 
  -4  10   6       84.91       85.99      3.54 o 
  -3  10   6       21.40       19.26      1.68 o 
  -2  10   6       10.90       10.42      1.43 o 
  -1  10   6      144.80      144.30      5.17 o 
  -5  11   6        3.29        2.59      0.80 o 
  -4  11   6       39.69       34.20      2.23 o 
   4 -11   7       12.16        8.73      1.18 o 
  -1 -10   7       76.40       70.36      3.28 o 
   0 -10   7       72.74       68.39      2.67 o 
   1 -10   7      548.33      551.57     12.13 o 
   2 -10   7      103.25      113.39      3.73 o 
   3 -10   7        1.80        3.16      1.41 o 
   4 -10   7       12.79       11.46      1.93 o 
   5 -10   7      102.59       98.59      4.63 o 
  -3  -9   7        5.83        4.24      0.98 o 
  -2  -9   7       60.05       61.79      3.92 o 
  -1  -9   7       48.45       56.56      3.07 o 
   0  -9   7       86.68       88.92      5.86 o 
   1  -9   7     1607.97     1605.56     16.50 o 
   2  -9   7        1.69        4.61      1.13 o 
   3  -9   7      113.31      113.24      6.54 o 
   4  -9   7        7.86        8.58      2.02 o 
   5  -9   7        9.10        9.71      1.84 o 
   6  -9   7        4.85        5.77      1.24 o 
  -4  -8   7        0.18        1.61      0.82 o 
  -3  -8   7        0.44        0.08      1.03 o 
  -2  -8   7        7.40       10.34      2.39 o 
  -1  -8   7       75.09       81.07      6.09 o 
   0  -8   7      165.32      177.37      5.87 o 
   1  -8   7       60.88       60.00      3.54 o 
   2  -8   7      140.93      128.26      4.92 o 
   3  -8   7       33.30       29.15      3.73 o 
   4  -8   7       42.96       41.88      4.21 o 
   5  -8   7       50.61       51.98      4.28 o 
   6  -8   7       15.95       12.57      1.22 o 
   7  -8   7       11.48       13.19      1.37 o 
  -5  -7   7        2.80        1.49      0.66 o 
  -4  -7   7       18.16       23.90      2.52 o 
  -3  -7   7        0.92        3.53      2.27 o 
  -2  -7   7      144.70      145.28      8.33 o 
  -1  -7   7       15.07       13.45      2.92 o 
   0  -7   7       89.47       98.83      4.51 o 
   1  -7   7       80.33       74.78      3.15 o 
   2  -7   7      335.07      339.53     11.83 o 
   3  -7   7       85.71       86.96      6.05 o 
   4  -7   7       89.55       89.78      5.98 o 
   5  -7   7        2.41        2.73      0.93 o 
   6  -7   7      312.03      334.08      6.54 o 
   7  -7   7       23.19       18.74      1.38 o 
  -6  -6   7        3.29        2.49      0.77 o 
  -5  -6   7        4.74        8.12      1.23 o 
  -4  -6   7       20.80       19.27      1.97 o 
  -3  -6   7        2.64        3.82      1.17 o 
  -2  -6   7       81.69       85.44      6.41 o 
  -1  -6   7      727.45      723.29      9.75 o 
   0  -6   7     1156.62     1150.62     11.96 o 
   1  -6   7      780.35      748.14     13.35 o 
   2  -6   7      512.84      533.04     14.08 o 
   3  -6   7       75.39       69.63      5.16 o 
   4  -6   7      196.10      204.49      5.91 o 
   5  -6   7      239.68      236.90      6.29 o 
   6  -6   7        1.71        4.97      1.62 o 
   7  -6   7      340.72      367.29      9.51 o 
   8  -6   7        0.61       -0.14      0.53 o 
  -6  -5   7       15.09       13.66      1.35 o 
  -5  -5   7      409.18      426.25     13.39 o 
  -4  -5   7        9.49       13.55      1.89 o 
  -3  -5   7      815.47      795.59     26.76 o 
  -2  -5   7      117.95      108.54      4.80 o 
  -1  -5   7      754.65      742.21     15.54 o 
   0  -5   7      279.38      250.66      9.41 o 
   1  -5   7      112.99      116.34      6.13 o 
   2  -5   7       66.60       64.36      8.66 o 
   3  -5   7      231.66      242.50      6.01 o 
   4  -5   7      355.80      371.95      7.75 o 
   5  -5   7      357.11      381.65     11.84 o 
   6  -5   7       25.20       23.42      2.15 o 
   7  -5   7       31.61       36.37      3.27 o 
   8  -5   7       59.90       62.06      3.74 o 
  -7  -4   7       77.92       76.16      4.09 o 
  -6  -4   7       55.31       42.13      3.95 o 
  -5  -4   7      763.22      815.59     12.87 o 
  -4  -4   7      647.13      624.66     11.15 o 
  -3  -4   7      115.63      120.11      3.83 o 
  -2  -4   7      957.43      893.26     18.02 o 
  -1  -4   7      152.00      145.16      6.96 o 
   0  -4   7       90.89       89.42      5.25 o 
   1  -4   7      368.42      377.97     10.28 o 
   2  -4   7      468.23      474.65      8.34 o 
   3  -4   7      596.98      604.76      9.75 o 
   4  -4   7       20.19       17.59      3.12 o 
   5  -4   7      919.12      933.64     18.67 o 
   6  -4   7      292.86      308.58      7.77 o 
   7  -4   7      448.91      466.21     11.13 o 
   8  -4   7       96.60      102.76      4.03 o 
  -8  -3   7       85.83       91.10      3.54 o 
  -7  -3   7        2.91        3.41      1.55 o 
  -6  -3   7      814.91      793.45     29.26 o 
  -5  -3   7      917.89      946.75     13.92 o 
  -4  -3   7       89.94       83.75      3.21 o 
  -3  -3   7      514.75      529.25      9.12 o 
  -2  -3   7       55.36       55.04      4.22 o 
  -1  -3   7        2.62        1.57      1.09 o 
   0  -3   7      173.36      184.49      5.19 o 
   1  -3   7       24.71       25.79      3.01 o 
   2  -3   7       27.54       45.01      3.92 o 
   3  -3   7       72.59       69.16      4.85 o 
   4  -3   7       14.40       16.82      2.55 o 
   5  -3   7     1188.68     1182.78     14.93 o 
   6  -3   7      403.14      414.57      8.23 o 
   7  -3   7      103.44      106.78      3.60 o 
  -8  -2   7       37.12       35.26      2.87 o 
  -7  -2   7       10.48       11.80      2.40 o 
  -6  -2   7       16.45       16.98      2.02 o 
  -5  -2   7       73.72       66.05      2.91 o 
  -4  -2   7      363.37      374.17      6.83 o 
  -3  -2   7      428.29      411.63     10.99 o 
  -2  -2   7        0.50        2.08      1.12 o 
  -1  -2   7      711.88      805.73     15.12 o 
   0  -2   7      579.29      679.05     13.89 o 
   1  -2   7      396.48      471.16     11.63 o 
   2  -2   7       16.18       18.10      2.45 o 
   3  -2   7       62.58       70.31      4.74 o 
   4  -2   7      894.66      866.69     12.24 o 
   5  -2   7       24.26       26.53      1.89 o 
   6  -2   7      241.83      223.37      6.06 o 
   7  -2   7        0.63       -0.71      0.79 o 
  -8  -1   7        4.49        3.24      1.38 o 
  -7  -1   7        2.56        1.96      1.50 o 
  -6  -1   7        9.37        7.39      2.29 o 
  -5  -1   7       47.72       63.51      4.20 o 
  -4  -1   7       12.93       14.07      1.55 o 
  -3  -1   7      295.40      320.98      9.05 o 
  -2  -1   7      509.73      551.88     11.85 o 
  -1  -1   7     2359.15     2407.86     24.52 o 
   0  -1   7      508.47      531.68     11.56 o 
   1  -1   7        1.24        1.07      1.03 o 
   2  -1   7      351.77      319.41      9.71 o 
   3  -1   7       50.81       55.50      4.31 o 
   4  -1   7      255.90      226.00      5.30 o 
   5  -1   7       40.22       39.03      2.19 o 
   6  -1   7        0.12        1.14      0.60 o 
   7  -1   7       18.03       17.21      1.36 o 
  -9   0   7       19.95       22.03      1.27 o 
  -8   0   7       24.12       29.22      3.12 o 
  -7   0   7      232.21      248.93      9.87 o 
  -6   0   7      556.09      575.19     10.75 o 
  -5   0   7       41.95       46.25      2.94 o 
  -4   0   7       80.71       90.24      3.57 o 
  -3   0   7      282.30      290.22      8.02 o 
  -2   0   7       28.96       28.45      2.63 o 
  -1   0   7      344.28      364.84      9.26 o 
   0   0   7      191.41      204.03      7.16 o 
   1   0   7       97.22       98.02      5.22 o 
   2   0   7      217.62      192.93      7.70 o 
   3   0   7        2.99        2.28      0.68 o 
   4   0   7       51.44       41.06      1.74 o 
   5   0   7       37.44       25.82      1.73 o 
   6   0   7       32.53       26.68      2.13 o 
   7   0   7       99.89       88.08      4.15 o 
  -9   1   7      129.21      132.31      3.47 o 
  -8   1   7      271.38      294.05      9.66 o 
  -7   1   7      694.08      731.05     16.70 o 
  -6   1   7       26.79       21.23      2.19 o 
  -5   1   7      216.97      201.37      6.96 o 
  -4   1   7       27.37       34.83      2.14 o 
  -3   1   7        1.17        1.57      0.76 o 
  -2   1   7      674.64      625.47     11.57 o 
  -1   1   7      726.86      802.98     13.66 o 
   0   1   7        0.56        1.35      1.07 o 
   1   1   7      390.12      437.77     11.23 o 
   2   1   7      230.66      213.69      8.37 o 
   3   1   7      494.13      506.21      7.77 o 
   4   1   7       70.52       50.26      2.32 o 
   5   1   7      608.50      557.36     12.76 o 
   6   1   7      149.43      156.09      7.31 o 
   7   1   7       33.71       35.69      2.22 o 
  -9   2   7      282.97      286.85     14.67 o 
  -8   2   7       90.40       92.21      5.49 o 
  -7   2   7       35.14       35.23      2.73 o 
  -6   2   7      580.14      561.61     10.33 o 
  -5   2   7       41.19       37.86      2.58 o 
  -4   2   7      177.08      158.69      7.05 o 
  -3   2   7      532.10      486.29      9.71 o 
  -2   2   7       39.32       42.50      3.16 o 
  -1   2   7        5.38       12.50      1.95 o 
   0   2   7      381.29      377.81     10.31 o 
   1   2   7       34.79       28.62      3.17 o 
   2   2   7      679.28      715.30     11.38 o 
   3   2   7      571.56      531.35      6.16 o 
   4   2   7      328.28      326.90      7.50 o 
   5   2   7       73.71       75.34      5.76 o 
   6   2   7       40.55       38.76      3.22 o 
  -9   3   7       97.83      106.64      5.27 o 
  -8   3   7       37.19       40.27      2.64 o 
  -7   3   7       68.07       80.85      4.00 o 
  -6   3   7       35.21       40.90      2.84 o 
  -5   3   7      244.18      236.03      8.44 o 
  -4   3   7      648.97      596.69     13.29 o 
  -3   3   7        0.89        0.02      0.67 o 
  -2   3   7      209.06      242.46      7.73 o 
  -1   3   7      489.71      479.69     11.62 o 
   0   3   7      913.36      971.38     17.59 o 
   1   3   7      101.55      113.57      4.83 o 
   2   3   7     1054.58     1033.81     14.40 o 
   3   3   7      250.14      275.31     11.28 o 
   4   3   7       93.98       91.07      4.14 o 
   5   3   7      104.03      103.49      5.93 o 
   6   3   7        0.54        2.95      0.76 o 
  -9   4   7      120.85      122.27      4.23 o 
  -8   4   7       61.56       46.48      2.78 o 
  -7   4   7        8.25       10.90      1.62 o 
  -6   4   7      144.98      126.04      6.08 o 
  -5   4   7      318.83      305.80      6.91 o 
  -4   4   7     1216.38     1167.83     17.67 o 
  -3   4   7      167.41      169.84      6.34 o 
  -2   4   7     1608.51     1695.31     21.66 o 
  -1   4   7       19.06       17.02      2.52 o 
   0   4   7      106.51      103.50      4.42 o 
   1   4   7       56.58       55.75      3.44 o 
   2   4   7      195.78      196.73      9.72 o 
   3   4   7      289.27      281.73     11.37 o 
   4   4   7       62.43       66.71      2.73 o 
   5   4   7        4.21        5.69      1.27 o 
  -9   5   7       13.63       13.40      1.34 o 
  -8   5   7       18.37       20.40      1.81 o 
  -7   5   7      148.95      143.34      5.26 o 
  -6   5   7      371.88      346.68      7.47 o 
  -5   5   7       38.65       35.93      2.50 o 
  -4   5   7      534.02      517.95      9.02 o 
  -3   5   7      506.57      555.66     13.21 o 
  -2   5   7      257.94      266.62      6.53 o 
  -1   5   7      209.78      226.45      4.48 o 
   0   5   7        0.71        0.74      0.80 o 
   1   5   7       40.65       40.78      4.63 o 
   2   5   7      716.30      722.03     18.52 o 
   3   5   7       17.93       15.36      1.27 o 
   4   5   7        3.45        2.82      0.62 o 
  -9   6   7        1.52        0.73      1.01 o 
  -8   6   7       94.45       86.75      5.91 o 
  -7   6   7      241.26      219.60     10.28 o 
  -6   6   7       68.67       67.99      4.89 o 
  -5   6   7     1754.83     1781.91     25.11 o 
  -4   6   7       66.87       67.04      5.06 o 
  -3   6   7       16.16       15.77      2.74 o 
  -2   6   7      102.44       98.54      3.53 o 
  -1   6   7      215.14      213.51      5.29 o 
   0   6   7      167.01      171.93      6.02 o 
   1   6   7       75.88       79.99      6.28 o 
   2   6   7       77.46       83.00      7.94 o 
   3   6   7        8.93        6.18      1.59 o 
  -9   7   7        0.02        0.01      0.83 o 
  -8   7   7        0.65        1.80      1.26 o 
  -7   7   7      278.17      255.19     10.45 o 
  -6   7   7       66.35       74.22      5.09 o 
  -5   7   7        2.70        3.27      1.60 o 
  -4   7   7        8.62        9.47      2.27 o 
  -3   7   7      313.73      325.89     11.81 o 
  -2   7   7       54.45       51.70      3.24 o 
  -1   7   7       99.35       94.60      4.48 o 
   0   7   7      123.10      137.56      5.30 o 
   1   7   7      183.83      195.00      6.31 o 
   2   7   7       77.28       77.78      3.42 o 
  -9   8   7        5.20        4.05      0.93 o 
  -8   8   7       37.32       28.45      2.11 o 
  -7   8   7       23.31       24.37      3.01 o 
  -6   8   7       55.98       54.44      3.09 o 
  -5   8   7       65.98       63.64      3.46 o 
  -4   8   7      197.54      198.92      9.13 o 
  -3   8   7      148.05      155.32      5.65 o 
  -2   8   7      258.58      258.42      5.59 o 
  -1   8   7      583.60      598.51     26.47 o 
   0   8   7      264.08      269.48     10.92 o 
   1   8   7       77.60       77.42      3.33 o 
   2   8   7        0.82        2.54      0.77 o 
  -8   9   7      387.65      347.93      5.97 o 
  -7   9   7      472.08      435.74     19.36 o 
  -6   9   7      223.07      224.07      8.55 o 
  -5   9   7       41.12       41.92      2.78 o 
  -4   9   7      137.95      142.52      6.29 o 
  -3   9   7      204.76      212.21      6.07 o 
  -2   9   7      912.85      944.41      9.23 o 
  -1   9   7      148.11      153.53      4.50 o 
   0   9   7        1.83        2.03      0.76 o 
  -7  10   7       67.91       68.37      3.25 o 
  -6  10   7      202.30      190.74     12.55 o 
  -5  10   7       58.79       56.26      2.60 o 
  -4  10   7      498.49      512.58      7.82 o 
  -3  10   7      105.43      110.06      5.13 o 
   1 -10   8      119.67      125.08      5.19 o 
   2 -10   8      172.17      148.77      5.58 o 
   3 -10   8       17.64       20.29      2.28 o 
   4 -10   8       17.84       18.49      2.17 o 
   5 -10   8        9.09       10.25      1.43 o 
  -2  -9   8       17.14       23.31      2.29 o 
  -1  -9   8      103.30      107.41      3.87 o 
   0  -9   8      126.25      136.83      4.39 o 
   1  -9   8       70.67       70.68      3.37 o 
   2  -9   8      755.86      743.79     20.65 o 
   3  -9   8      263.83      264.85      9.59 o 
   4  -9   8      168.57      171.29      7.30 o 
   5  -9   8       95.27       85.29      4.59 o 
   6  -9   8       33.81       33.04      1.58 o 
  -4  -8   8        6.88        5.44      1.05 o 
  -3  -8   8       64.79       72.09      4.47 o 
  -2  -8   8       31.64       34.83      3.49 o 
  -1  -8   8      391.82      408.21      8.76 o 
   0  -8   8      365.68      387.81      6.77 o 
   1  -8   8      871.29      856.27     12.81 o 
   2  -8   8      283.16      282.76     10.89 o 
   3  -8   8        9.60       11.11      2.37 o 
   4  -8   8       14.32        8.39      2.00 o 
   5  -8   8        2.48        1.08      1.03 o 
   6  -8   8       28.54       25.43      1.43 o 
  -4  -7   8       33.12       34.82      3.33 o 
  -3  -7   8      133.98      147.58      7.56 o 
  -2  -7   8       42.78       53.37      3.49 o 
  -1  -7   8      446.44      465.59      9.62 o 
   0  -7   8       84.12       83.11      4.19 o 
   1  -7   8       15.23       16.73      2.27 o 
   2  -7   8      435.93      427.10     13.49 o 
   3  -7   8      220.50      220.23      9.55 o 
   4  -7   8      358.66      356.07     11.63 o 
   5  -7   8        1.22        1.01      1.51 o 
   6  -7   8        7.05        7.46      1.13 o 
   7  -7   8        2.44        2.69      0.79 o 
  -5  -6   8      731.10      752.81     11.36 o 
  -4  -6   8      311.40      323.66      7.16 o 
  -3  -6   8      413.68      431.67     13.75 o 
  -2  -6   8      338.46      365.24     13.13 o 
  -1  -6   8     1840.34     1803.75     19.20 o 
   0  -6   8       40.12       36.02      2.28 o 
   1  -6   8      193.08      191.97      4.81 o 
   2  -6   8       66.54       62.92      5.12 o 
   3  -6   8      436.94      448.35     13.15 o 
   4  -6   8       35.82       39.55      2.68 o 
   5  -6   8       37.76       34.68      2.38 o 
   6  -6   8       93.40       90.74      3.70 o 
   7  -6   8       16.04       15.21      1.86 o 
  -6  -5   8      321.75      317.31      8.30 o 
  -5  -5   8      375.87      399.32      8.19 o 
  -4  -5   8      173.49      194.74      6.11 o 
  -3  -5   8      233.38      228.27      5.45 o 
  -2  -5   8     2193.55     2255.86     22.03 o 
  -1  -5   8      372.64      384.77      7.01 o 
   0  -5   8      172.89      165.29      4.44 o 
   1  -5   8       33.46       30.60      2.44 o 
   2  -5   8        3.38        3.78      1.56 o 
   3  -5   8      380.70      345.25      7.47 o 
   4  -5   8      145.05      129.70      4.69 o 
   5  -5   8       95.02       81.65      5.56 o 
   6  -5   8       83.42       74.27      3.48 o 
   7  -5   8       35.38       40.15      3.06 o 
  -7  -4   8       14.74       14.80      1.82 o 
  -6  -4   8        5.65        4.92      1.12 o 
  -5  -4   8       26.70       30.01      2.58 o 
  -4  -4   8       29.78       31.30      2.64 o 
  -3  -4   8      580.86      598.78      8.05 o 
  -2  -4   8      321.09      320.16      5.40 o 
  -1  -4   8      467.46      428.46     12.56 o 
   0  -4   8       71.33       67.89      4.89 o 
   1  -4   8      983.19     1004.60     13.34 o 
   2  -4   8       12.24       19.08      1.52 o 
   3  -4   8        1.66        2.12      0.76 o 
   4  -4   8     1400.91     1355.18     21.98 o 
   5  -4   8        2.13        1.26      1.22 o 
   6  -4   8        2.03        3.38      1.07 o 
   7  -4   8       25.70       28.79      1.69 o 
  -7  -3   8      407.08      443.22     10.98 o 
  -6  -3   8      150.19      154.06      5.39 o 
  -5  -3   8        1.47        2.16      1.11 o 
  -4  -3   8        0.51       -0.37      0.53 o 
  -3  -3   8     1207.69     1112.30     11.61 o 
  -2  -3   8        0.72       -0.24      0.89 o 
  -1  -3   8       41.27       48.81      4.04 o 
   0  -3   8        0.84        2.75      0.93 o 
   1  -3   8      174.02      171.77      8.05 o 
   2  -3   8       85.17       77.66      5.46 o 
   3  -3   8       80.90       71.93      3.57 o 
   4  -3   8      823.16      817.83     15.28 o 
   5  -3   8       35.25       43.91      2.97 o 
   6  -3   8        8.06       10.51      1.38 o 
   7  -3   8       87.42       88.62      2.79 o 
  -8  -2   8      147.78      139.20      5.30 o 
  -7  -2   8      420.01      474.56     12.65 o 
  -6  -2   8       28.30       30.49      2.60 o 
  -5  -2   8      374.86      373.53      8.65 o 
  -4  -2   8       89.23       80.91      2.68 o 
  -3  -2   8        1.10       -0.49      0.85 o 
  -2  -2   8      206.83      200.17      5.71 o 
  -1  -2   8      290.94      350.86     10.91 o 
   0  -2   8      171.35      160.13      7.34 o 
   1  -2   8      464.40      438.71     12.25 o 
   2  -2   8      909.93      895.25     17.73 o 
   3  -2   8      522.69      542.25      9.65 o 
   4  -2   8      112.00      111.71      3.87 o 
   5  -2   8      100.01      108.19      3.66 o 
   6  -2   8        7.14        9.72      1.01 o 
   7  -2   8       45.44       41.28      1.71 o 
  -8  -1   8      104.87      112.59      6.18 o 
  -7  -1   8      292.46      327.06     11.07 o 
  -6  -1   8      374.94      382.94     12.35 o 
  -5  -1   8      808.40      796.93     13.88 o 
  -4  -1   8       95.36       85.06      2.66 o 
  -3  -1   8      296.44      315.26      9.63 o 
  -2  -1   8      168.63      194.71      7.68 o 
  -1  -1   8      463.06      533.51     12.72 o 
   0  -1   8       33.96       25.14      2.91 o 
   1  -1   8      401.43      429.24     11.73 o 
   2  -1   8      847.05      885.83     17.41 o 
   3  -1   8     2466.47     2432.03     16.54 o 
   4  -1   8      276.79      263.25      5.78 o 
   5  -1   8      316.81      291.32      5.55 o 
   6  -1   8        4.46        1.93      0.70 o 
   7  -1   8       98.12       91.93      3.51 o 
  -9   0   8      357.96      335.48      8.36 o 
  -8   0   8        2.71        2.76      1.53 o 
  -7   0   8        3.54        1.80      1.36 o 
  -6   0   8      466.13      485.84     13.76 o 
  -5   0   8      456.27      467.07     12.96 o 
  -4   0   8      101.36       83.89      4.16 o 
  -3   0   8       11.23       15.72      2.19 o 
  -2   0   8      155.04      152.45      6.45 o 
  -1   0   8       40.88       36.80      3.33 o 
   0   0   8      568.40      577.23     13.22 o 
   1   0   8      236.47      232.02      8.73 o 
   2   0   8     2160.14     2161.22     27.53 o 
   3   0   8      498.64      501.38      6.71 o 
   4   0   8        1.67        0.23      1.17 o 
   5   0   8       44.39       54.84      2.32 o 
   6   0   8      121.94       99.89      3.42 o 
  -9   1   8       24.11       24.40      1.51 o 
  -8   1   8        8.58        8.13      2.03 o 
  -7   1   8       43.06       45.15      4.32 o 
  -6   1   8       70.96       58.26      4.92 o 
  -5   1   8       54.77       60.13      3.36 o 
  -4   1   8      528.61      506.29     13.56 o 
  -3   1   8       14.74       11.96      1.84 o 
  -2   1   8      431.85      415.68     10.50 o 
  -1   1   8      136.64      135.13      6.23 o 
   0   1   8       31.46       37.89      3.51 o 
   1   1   8      343.89      374.97     11.34 o 
   2   1   8      366.72      392.85      6.30 o 
   3   1   8        1.94        2.58      0.89 o 
   4   1   8      206.85      203.07      4.56 o 
   5   1   8        4.29        3.70      1.21 o 
   6   1   8        5.44        4.75      1.43 o 
  -9   2   8        1.84        1.45      0.68 o 
  -8   2   8       12.27       12.72      2.30 o 
  -7   2   8       18.86       20.83      2.07 o 
  -6   2   8      196.28      190.77      6.18 o 
  -5   2   8        2.56        4.95      2.20 o 
  -4   2   8       28.09       33.79      3.50 o 
  -3   2   8     1153.73     1175.74     16.79 o 
  -2   2   8      728.65      730.63     14.01 o 
  -1   2   8       68.35       77.63      4.90 o 
   0   2   8      336.63      414.91     11.73 o 
   1   2   8       20.69       14.71      1.78 o 
   2   2   8      180.46      173.18      4.84 o 
   3   2   8      118.86      113.24      9.11 o 
   4   2   8      384.21      334.62     11.62 o 
   5   2   8        0.85       -0.85      1.26 o 
   6   2   8        4.06        3.23      0.96 o 
  -9   3   8       88.74       85.80      2.93 o 
  -8   3   8        0.01        0.42      0.69 o 
  -7   3   8       49.97       59.30      3.49 o 
  -6   3   8       87.59       96.88      6.18 o 
  -5   3   8       71.27       71.04      3.57 o 
  -4   3   8      165.11      149.63      7.02 o 
  -3   3   8       32.33       28.39      2.76 o 
  -2   3   8      128.50      138.46      6.43 o 
  -1   3   8      107.07      125.08      6.43 o 
   0   3   8      151.80      165.16      5.45 o 
   1   3   8       56.57       55.92      2.94 o 
   2   3   8       25.14       18.56      1.80 o 
   3   3   8     1028.14      969.41     21.20 o 
   4   3   8        0.69        2.57      0.88 o 
   5   3   8       20.10       23.73      2.66 o 
  -9   4   8        4.77        2.29      0.76 o 
  -8   4   8       56.53       51.75      2.96 o 
  -7   4   8        0.25       -0.16      0.74 o 
  -6   4   8      383.26      416.16     12.08 o 
  -5   4   8       31.42       29.92      2.31 o 
  -4   4   8      103.76      101.43      3.95 o 
  -3   4   8      459.17      449.63     16.09 o 
  -2   4   8      743.30      795.24     15.93 o 
  -1   4   8       33.73       27.80      1.83 o 
   0   4   8      126.15      152.83      6.30 o 
   1   4   8      198.70      176.49      7.22 o 
   2   4   8       66.55       51.42      5.10 o 
   3   4   8      143.97      161.45      8.32 o 
   4   4   8       13.55       11.45      1.24 o 
  -9   5   8       32.23       33.03      1.86 o 
  -8   5   8      102.89       97.04      3.88 o 
  -7   5   8        1.51       -0.23      1.41 o 
  -6   5   8       55.19       59.07      3.27 o 
  -5   5   8       53.55       57.34      3.25 o 
  -4   5   8     1041.61     1032.47     38.26 o 
  -3   5   8     1424.86     1476.25     22.64 o 
  -2   5   8       87.22      105.78      3.56 o 
  -1   5   8      195.02      184.94      4.24 o 
   0   5   8       83.29       90.93      3.58 o 
   1   5   8       24.47       24.02      3.60 o 
   2   5   8      155.30      165.84      8.70 o 
   3   5   8       72.22       70.92      2.31 o 
   4   5   8       97.18       97.54      3.72 o 
  -9   6   8        6.53        5.09      1.28 o 
  -8   6   8       14.23       13.57      2.53 o 
  -7   6   8      325.76      324.13      7.49 o 
  -6   6   8      221.77      220.05      8.74 o 
  -5   6   8      170.24      172.11      8.13 o 
  -4   6   8      890.75      894.91     18.56 o 
  -3   6   8      178.33      174.67      8.31 o 
  -2   6   8      880.20      864.12     13.06 o 
  -1   6   8        2.73        3.09      1.07 o 
   0   6   8      188.14      199.70      6.39 o 
   1   6   8        3.79        3.94      1.77 o 
   2   6   8       26.33       23.50      2.19 o 
   3   6   8        0.88        0.35      0.54 o 
  -9   7   8      291.04      263.12      7.01 o 
  -8   7   8      803.75      755.94     15.33 o 
  -7   7   8        4.72        5.99      1.15 o 
  -6   7   8       29.62       24.77      2.99 o 
  -5   7   8      230.59      239.96      9.66 o 
  -4   7   8      553.71      557.85     15.15 o 
  -3   7   8      316.42      321.58     11.66 o 
  -2   7   8      349.73      351.69      7.97 o 
  -1   7   8      302.12      336.42     16.65 o 
   0   7   8       27.96       32.30      2.67 o 
   1   7   8        1.43        1.99      0.95 o 
   2   7   8        3.73        5.89      0.92 o 
  -8   8   8       39.12       27.04      1.75 o 
  -7   8   8       11.83        8.25      1.80 o 
  -6   8   8       87.13       75.51      3.53 o 
  -5   8   8        1.25        1.97      1.38 o 
  -4   8   8      149.47      147.11      5.36 o 
  -3   8   8      115.10      117.40      4.68 o 
  -2   8   8      113.07      111.60      5.76 o 
  -1   8   8        9.64       10.67      1.57 o 
   0   8   8        6.06        5.72      1.66 o 
   1   8   8      117.14      132.43      4.86 o 
  -7   9   8       94.49       80.21      7.83 o 
  -6   9   8      109.79      107.32      3.71 o 
  -5   9   8        9.58       10.78      1.48 o 
  -4   9   8        1.87        2.58      0.90 o 
  -3   9   8       24.97       27.05      2.05 o 
  -2   9   8      452.01      436.21     23.05 o 
  -1   9   8      147.23      159.28      5.54 o 
   0   9   8       92.37       97.29      3.97 o 
  -6  10   8       15.80       15.90      1.77 o 
  -5  10   8       54.90       54.77      2.28 o 
  -4  10   8      103.74      108.28      3.18 o 
  -3  10   8      274.44      282.11      7.38 o 
   2 -10   9      295.62      291.48      7.27 o 
   3 -10   9       42.72       41.60      2.89 o 
   4 -10   9        2.40        1.79      0.80 o 
  -2  -9   9       90.58       99.96      3.94 o 
  -1  -9   9        6.41        6.14      1.17 o 
   0  -9   9       19.73       21.04      1.73 o 
   1  -9   9      222.61      219.38      5.45 o 
   2  -9   9        0.20        1.08      1.28 o 
   3  -9   9       19.33       16.45      2.49 o 
   4  -9   9        0.03        0.16      0.97 o 
   5  -9   9       63.84       62.52      3.42 o 
  -3  -8   9       18.03       20.00      2.24 o 
  -2  -8   9       96.43       93.67      5.24 o 
  -1  -8   9        0.03        1.52      0.85 o 
   0  -8   9       17.60       11.24      3.49 o 
   1  -8   9        2.50        3.35      1.04 o 
   2  -8   9       18.77       19.16      3.00 o 
   3  -8   9       85.59       71.51      5.33 o 
   4  -8   9       69.98       66.40      4.71 o 
   5  -8   9        1.80        1.90      1.01 o 
   6  -8   9       23.75       19.30      1.90 o 
  -4  -7   9      242.39      265.78      8.25 o 
  -3  -7   9        6.91        6.57      1.89 o 
  -2  -7   9      312.89      310.83     10.85 o 
  -1  -7   9      109.43      109.39      3.77 o 
   0  -7   9       87.29       88.30      4.29 o 
   1  -7   9        1.30        2.57      2.75 o 
   2  -7   9       21.79       21.86      3.26 o 
   3  -7   9       41.38       38.08      4.11 o 
   4  -7   9       72.74       73.49      5.18 o 
   5  -7   9       47.35       51.38      2.51 o 
   6  -7   9        0.33        0.61      0.49 o 
  -5  -6   9        0.98        0.56      0.57 o 
  -4  -6   9      123.22      126.55      6.84 o 
  -3  -6   9      164.27      165.42      8.36 o 
  -2  -6   9       72.94       67.79      3.13 o 
  -1  -6   9      308.87      314.55      6.47 o 
   0  -6   9      144.14      145.31      5.42 o 
   1  -6   9      297.01      270.98     10.77 o 
   2  -6   9       52.00       60.21      5.14 o 
   3  -6   9       89.70       80.92      5.76 o 
   4  -6   9        9.78       10.82      1.48 o 
   5  -6   9       25.64       28.62      3.01 o 
   6  -6   9       19.96       21.34      1.70 o 
   7  -6   9      169.87      174.03      4.86 o 
  -6  -5   9        4.55        7.27      1.32 o 
  -5  -5   9      234.31      250.19      6.15 o 
  -4  -5   9      325.35      336.06      7.64 o 
  -3  -5   9       26.57       28.22      3.77 o 
  -2  -5   9       13.74       15.75      1.62 o 
  -1  -5   9       65.53       60.49      2.51 o 
   0  -5   9      396.68      390.34      9.64 o 
   1  -5   9      585.07      590.32     10.58 o 
   2  -5   9      115.34       96.48      6.15 o 
   3  -5   9      144.18      141.78      4.92 o 
   4  -5   9      661.87      678.20     10.50 o 
   5  -5   9       27.43       25.97      2.31 o 
   6  -5   9      256.23      272.27      6.03 o 
   7  -5   9      185.59      183.86      5.40 o 
  -7  -4   9      124.39      134.77      4.53 o 
  -6  -4   9       33.25       35.59      3.24 o 
  -5  -4   9       90.53      103.47      4.42 o 
  -4  -4   9       31.65       36.04      2.74 o 
  -3  -4   9      503.40      507.37     10.59 o 
  -2  -4   9     1139.99     1153.87     10.92 o 
  -1  -4   9      193.73      178.16      3.96 o 
   0  -4   9      282.17      297.92      7.42 o 
   1  -4   9      106.53       97.67      3.07 o 
   2  -4   9      171.49      157.82      4.28 o 
   3  -4   9        3.58        1.03      0.82 o 
   4  -4   9       39.10       32.92      3.61 o 
   5  -4   9      697.02      713.07     11.37 o 
   6  -4   9        2.36        2.72      0.88 o 
   7  -4   9      176.42      170.96      5.20 o 
  -7  -3   9      118.82      125.52      5.53 o 
  -6  -3   9        2.28        1.34      1.32 o 
  -5  -3   9      385.06      396.67      8.94 o 
  -4  -3   9        6.46        4.30      1.23 o 
  -3  -3   9      451.95      466.19      9.90 o 
  -2  -3   9      105.80      107.13      3.59 o 
  -1  -3   9      168.36      169.38      7.97 o 
   0  -3   9       47.54       42.77      2.95 o 
   1  -3   9      275.11      296.94     11.24 o 
   2  -3   9      732.86      701.01      8.76 o 
   3  -3   9     1894.80     1832.98     18.35 o 
   4  -3   9      140.84      151.09      5.45 o 
   5  -3   9        0.32        0.27      0.79 o 
   6  -3   9       43.32       40.24      3.32 o 
   7  -3   9       11.43        8.77      1.15 o 
  -8  -2   9       54.56       52.12      3.09 o 
  -7  -2   9       16.39       19.32      2.67 o 
  -6  -2   9      183.94      194.11      8.57 o 
  -5  -2   9       68.06       74.54      5.06 o 
  -4  -2   9      555.08      537.27      9.17 o 
  -3  -2   9      150.46      150.77      4.27 o 
  -2  -2   9        1.73        1.30      0.85 o 
  -1  -2   9       12.80       11.84      2.34 o 
   0  -2   9      429.44      472.51     13.58 o 
   1  -2   9      450.38      441.72     13.24 o 
   2  -2   9        1.76        2.07      0.90 o 
   3  -2   9     1775.41     1773.17     17.92 o 
   4  -2   9       85.17       81.22      4.03 o 
   5  -2   9      204.48      214.63      5.00 o 
   6  -2   9      107.13       99.38      4.62 o 
  -8  -1   9      137.11      135.33      5.64 o 
  -7  -1   9        0.57        0.66      1.36 o 
  -6  -1   9       78.39       92.59      6.07 o 
  -5  -1   9       55.25       61.76      5.83 o 
  -4  -1   9      150.71      160.52      3.78 o 
  -3  -1   9      113.87      107.52      6.06 o 
  -2  -1   9      211.43      213.24      8.68 o 
  -1  -1   9       29.95       34.58      3.62 o 
   0  -1   9      107.47      109.73      6.34 o 
   1  -1   9      212.95      212.88      9.01 o 
   2  -1   9      147.24      146.32      3.51 o 
   3  -1   9       32.98       30.65      2.04 o 
   4  -1   9       12.94       13.16      1.71 o 
   5  -1   9       12.40       12.22      1.51 o 
   6  -1   9        5.66        3.90      0.90 o 
  -8   0   9      242.04      271.16      8.63 o 
  -7   0   9       61.31       67.99      5.15 o 
  -6   0   9       61.00       71.83      5.47 o 
  -5   0   9       72.04       80.32      4.60 o 
  -4   0   9       40.01       34.58      2.04 o 
  -3   0   9      264.36      296.89      9.65 o 
  -2   0   9      146.45      167.43      7.47 o 
  -1   0   9      389.25      436.35     12.15 o 
   0   0   9       39.10       21.74      2.95 o 
   1   0   9      246.38      227.60      9.31 o 
   2   0   9       33.69       36.27      1.87 o 
   3   0   9      887.95      873.08      9.20 o 
   4   0   9       26.98       30.73      2.44 o 
   5   0   9       83.54       94.09      3.59 o 
   6   0   9        0.55        0.89      0.86 o 
  -9   1   9        5.73        5.23      0.78 o 
  -8   1   9      121.63      120.04      6.03 o 
  -7   1   9      177.08      213.23      8.99 o 
  -6   1   9      137.27      168.25      8.09 o 
  -5   1   9       15.54       15.01      1.89 o 
  -4   1   9      170.82      190.84      7.50 o 
  -3   1   9     1958.96     1986.28     24.09 o 
  -2   1   9       18.57       21.17      2.71 o 
  -1   1   9        2.72        2.62      1.25 o 
   0   1   9       24.21       23.93      3.13 o 
   1   1   9      473.86      475.40      6.32 o 
   2   1   9        3.28        2.65      0.73 o 
   3   1   9      897.87      889.72     10.44 o 
   4   1   9      285.63      297.91     10.96 o 
   5   1   9       21.99       23.93      3.08 o 
   6   1   9       22.22       28.27      2.26 o 
  -9   2   9      157.94      148.89      3.65 o 
  -8   2   9      457.72      448.28     11.63 o 
  -7   2   9        8.09        2.80      3.05 o 
  -6   2   9       41.00       40.44      4.12 o 
  -5   2   9      190.24      184.32     12.53 o 
  -4   2   9      286.97      271.84      6.75 o 
  -3   2   9      424.23      383.17     10.49 o 
  -2   2   9      229.53      246.23      8.92 o 
  -1   2   9      403.34      419.08     12.14 o 
   0   2   9      379.44      376.58      8.28 o 
   1   2   9       19.97       23.04      1.84 o 
   2   2   9      299.24      297.43      6.54 o 
   3   2   9      112.10      134.80      5.36 o 
   4   2   9        9.64       11.18      2.26 o 
   5   2   9      258.10      261.78      8.64 o 
  -9   3   9      288.39      265.14      4.89 o 
  -8   3   9       10.45       10.31      1.41 o 
  -7   3   9        5.11        3.06      1.77 o 
  -6   3   9        1.89        1.98      1.50 o 
  -5   3   9       20.75       20.37      2.10 o 
  -4   3   9     2337.65     2213.84     89.89 o 
  -3   3   9      360.83      353.69      7.16 o 
  -2   3   9      394.83      391.91     11.51 o 
  -1   3   9      390.04      407.93      8.61 o 
   0   3   9       97.93      104.00      3.73 o 
   1   3   9        7.30        7.12      1.62 o 
   2   3   9      105.14       81.47      4.38 o 
   3   3   9      709.28      675.05     17.20 o 
   4   3   9      245.37      246.05      8.56 o 
   5   3   9      121.08      137.54      4.99 o 
  -9   4   9        0.33        0.63      0.33 o 
  -8   4   9       87.52       81.80      3.69 o 
  -7   4   9       40.89       36.48      2.52 o 
  -6   4   9       58.13       55.84      3.26 o 
  -5   4   9      165.22      156.74      7.55 o 
  -4   4   9      776.21      775.15     18.75 o 
  -3   4   9      337.46      312.90      5.78 o 
  -2   4   9      523.77      525.28      7.74 o 
  -1   4   9       51.65       54.93      2.66 o 
   0   4   9        1.92        3.54      1.11 o 
   1   4   9        3.47        2.92      1.52 o 
   2   4   9      108.78      114.22      7.45 o 
   3   4   9        1.53        3.29      1.73 o 
   4   4   9      144.29      149.34      4.02 o 
  -9   5   9       38.89       29.56      1.60 o 
  -8   5   9       46.87       36.18      2.41 o 
  -7   5   9        0.62        0.29      0.82 o 
  -6   5   9       85.84       78.33      3.81 o 
  -5   5   9       22.96       23.10      2.20 o 
  -4   5   9      379.00      370.30     11.76 o 
  -3   5   9      308.29      312.45     11.11 o 
  -2   5   9      316.68      331.81      6.46 o 
  -1   5   9        9.86       16.01      1.59 o 
   0   5   9       12.49       14.73      1.52 o 
   1   5   9       25.06       22.00      3.47 o 
   2   5   9       18.29       18.94      3.07 o 
   3   5   9       23.74       24.10      1.49 o 
  -9   6   9       22.95       16.41      1.87 o 
  -8   6   9       46.74       43.29      3.92 o 
  -7   6   9       31.88       28.52      2.94 o 
  -6   6   9        1.93        2.48      1.54 o 
  -5   6   9       37.39       39.09      4.11 o 
  -4   6   9      329.06      337.92     11.58 o 
  -3   6   9       51.28       48.92      4.59 o 
  -2   6   9        1.01        1.14      0.96 o 
  -1   6   9       12.98        8.65      1.47 o 
   0   6   9       67.75       67.28      4.63 o 
   1   6   9      193.67      212.86      9.12 o 
   2   6   9        4.86        6.24      0.87 o 
  -9   7   9      100.41       93.55      3.73 o 
  -8   7   9       28.66       23.24      2.69 o 
  -7   7   9       42.89       41.02      2.52 o 
  -6   7   9       63.31       64.11      4.70 o 
  -5   7   9       25.62       24.95      3.35 o 
  -4   7   9        0.78        2.37      1.58 o 
  -3   7   9        0.20       -0.93      1.36 o 
  -2   7   9      148.21      153.19      7.84 o 
  -1   7   9      345.01      329.93      7.55 o 
   0   7   9      157.16      162.38      4.82 o 
   1   7   9        0.09       -0.30      1.01 o 
   2   7   9       43.46       48.86      2.78 o 
  -8   8   9       13.45       14.45      1.22 o 
  -7   8   9      183.63      153.77      4.12 o 
  -6   8   9      199.44      187.58      5.77 o 
  -5   8   9       94.20       95.36      5.74 o 
  -4   8   9      320.85      316.68      7.37 o 
  -3   8   9      414.29      441.53      8.30 o 
  -2   8   9      219.02      224.06     10.26 o 
  -1   8   9        5.54        3.13      1.25 o 
   0   8   9       22.17       20.73      2.27 o 
  -7   9   9      218.40      222.96      6.27 o 
  -6   9   9       24.74       29.92      1.94 o 
  -5   9   9      182.73      180.29      4.81 o 
  -4   9   9       39.81       41.52      3.37 o 
  -3   9   9       32.77       33.55      3.12 o 
  -2   9   9        2.95        3.19      1.16 o 
  -5  10   9        2.99        3.29      0.83 o 
  -4  10   9       68.32       61.65      3.08 o 
   2 -10  10       13.98        9.47      1.22 o 
   3 -10  10       39.15       41.72      2.41 o 
  -1  -9  10      347.01      347.49      7.26 o 
   0  -9  10      251.96      244.97      7.97 o 
   1  -9  10       26.05       25.93      2.65 o 
   2  -9  10      112.16      106.74      5.40 o 
   3  -9  10       88.92       89.87      4.80 o 
   4  -9  10       16.81       19.85      2.09 o 
   5  -9  10       53.04       45.48      2.52 o 
  -3  -8  10      375.64      414.99      8.47 o 
  -2  -8  10      309.16      316.01      8.53 o 
  -1  -8  10      405.74      416.96      7.02 o 
   0  -8  10       64.74       73.01      4.97 o 
   1  -8  10       86.20       93.67      5.84 o 
   2  -8  10        4.71        8.86      2.12 o 
   3  -8  10       21.24       19.34      2.71 o 
   4  -8  10      158.56      160.93      6.59 o 
   5  -8  10        0.85        2.62      0.65 o 
  -4  -7  10       56.37       62.38      3.72 o 
  -3  -7  10      155.72      156.38      6.87 o 
  -2  -7  10      144.90      160.42      7.29 o 
  -1  -7  10       10.79       12.21      1.58 o 
   0  -7  10      316.04      323.14      7.86 o 
   1  -7  10      355.98      346.34      8.57 o 
   2  -7  10      142.63      135.86      7.57 o 
   3  -7  10       97.49       77.91      5.51 o 
   4  -7  10       18.03       16.97      2.35 o 
   5  -7  10       75.07       74.32      2.24 o 
   6  -7  10       28.23       25.31      1.65 o 
  -4  -6  10        4.97        5.40      1.69 o 
  -3  -6  10      143.60      156.09      7.77 o 
  -2  -6  10      184.29      187.49      6.33 o 
  -1  -6  10       13.89       14.15      1.82 o 
   0  -6  10       15.81       13.39      1.83 o 
   1  -6  10        0.93       -0.57      2.57 o 
   2  -6  10      130.97      105.46      6.74 o 
   3  -6  10      225.00      206.32      8.85 o 
   4  -6  10        9.22        5.67      1.02 o 
   5  -6  10       52.71       46.80      2.59 o 
   6  -6  10       46.27       45.29      2.07 o 
  -6  -5  10        1.57        2.43      0.68 o 
  -5  -5  10       13.09       12.55      1.41 o 
  -4  -5  10       25.28       30.58      3.77 o 
  -3  -5  10      266.51      283.55      9.38 o 
  -2  -5  10      541.83      538.54     10.48 o 
  -1  -5  10      453.86      440.73      9.14 o 
   0  -5  10       39.18       40.14      4.35 o 
   1  -5  10       32.27       28.23      2.37 o 
   2  -5  10      229.34      207.84      5.87 o 
   3  -5  10       16.83       15.53      1.80 o 
   4  -5  10        0.54        0.96      1.15 o 
   5  -5  10       18.98       23.94      2.02 o 
   6  -5  10      176.02      197.73      4.54 o 
  -6  -4  10       30.31       29.13      2.65 o 
  -5  -4  10       97.40      102.82      4.17 o 
  -4  -4  10      163.46      172.49      5.55 o 
  -3  -4  10     1451.18     1437.70     40.67 o 
  -2  -4  10      603.83      610.52      9.15 o 
  -1  -4  10      131.94      135.07      4.16 o 
   0  -4  10       15.54       16.96      2.00 o 
   1  -4  10        5.15        4.78      0.94 o 
   2  -4  10       57.75       60.77      2.80 o 
   3  -4  10        2.56        1.37      0.93 o 
   4  -4  10        9.92        6.67      1.38 o 
   5  -4  10        0.09       -0.01      0.85 o 
   6  -4  10       16.77       16.51      2.09 o 
  -7  -3  10       62.86       67.46      3.74 o 
  -6  -3  10       19.12       19.45      2.60 o 
  -5  -3  10      510.50      529.53     13.75 o 
  -4  -3  10     1174.81     1215.22     14.95 o 
  -3  -3  10      304.07      316.15      6.65 o 
  -2  -3  10      214.38      225.07      5.43 o 
  -1  -3  10        0.41        0.67      0.79 o 
   0  -3  10        3.81        1.40      0.63 o 
   1  -3  10      101.67      114.69      3.18 o 
   2  -3  10       16.12       18.26      1.61 o 
   3  -3  10      178.46      187.67      6.05 o 
   4  -3  10       12.80       14.08      1.89 o 
   5  -3  10       78.15       91.47      3.19 o 
   6  -3  10      106.49      117.19      4.96 o 
  -8  -2  10      390.98      392.69      7.36 o 
  -7  -2  10      169.92      185.40      7.09 o 
  -6  -2  10      303.57      321.48     10.63 o 
  -5  -2  10       25.46       29.60      3.45 o 
  -4  -2  10       66.82       65.59      2.91 o 
  -3  -2  10      371.45      351.52      5.59 o 
  -2  -2  10        1.81        0.49      0.48 o 
  -1  -2  10      517.20      520.37     10.00 o 
   0  -2  10       37.74       39.86      1.85 o 
   1  -2  10      941.96      937.70      7.91 o 
   2  -2  10      443.75      440.83      7.72 o 
   3  -2  10      667.29      683.56     11.51 o 
   4  -2  10      177.79      183.24      5.93 o 
   5  -2  10       14.02       16.68      1.34 o 
   6  -2  10       36.60       36.03      2.61 o 
  -8  -1  10      495.42      500.32     10.05 o 
  -7  -1  10       50.46       56.03      4.39 o 
  -6  -1  10      138.42      148.46      7.49 o 
  -5  -1  10     1273.79     1293.93     14.77 o 
  -4  -1  10      124.95      127.56      3.98 o 
  -3  -1  10       41.16       38.19      1.82 o 
  -2  -1  10       30.48       40.71      2.27 o 
  -1  -1  10       39.58       34.47      3.92 o 
   0  -1  10        5.42        6.25      1.18 o 
   1  -1  10        2.34        3.65      0.64 o 
   2  -1  10     2416.03     2399.44     14.93 o 
   3  -1  10     1155.02     1136.37     14.83 o 
   4  -1  10       67.67       63.90      3.50 o 
   5  -1  10       87.34       90.18      3.54 o 
   6  -1  10        4.24        9.78      1.34 o 
  -8   0  10        6.56        6.75      1.63 o 
  -7   0  10       29.72       34.87      3.78 o 
  -6   0  10      197.39      198.55      8.74 o 
  -5   0  10       26.55       25.58      3.25 o 
  -4   0  10      647.93      632.87     11.34 o 
  -3   0  10        0.61        3.29      0.75 o 
  -2   0  10      263.36      264.49     10.06 o 
  -1   0  10        5.48        2.80      1.44 o 
   0   0  10      290.27      283.14      7.20 o 
   1   0  10      125.91      133.41      3.50 o 
   2   0  10      324.77      346.42      5.78 o 
   3   0  10     1122.50     1116.63     24.62 o 
   4   0  10        3.11        2.83      1.00 o 
   5   0  10        6.43        7.93      1.76 o 
   6   0  10        8.95       15.01      1.42 o 
  -9   1  10       28.99       33.34      2.04 o 
  -8   1  10        3.28        2.77      1.46 o 
  -7   1  10        2.21        3.38      1.68 o 
  -6   1  10      257.65      242.27      9.64 o 
  -5   1  10      157.11      143.28      5.40 o 
  -4   1  10      273.71      261.45      6.34 o 
  -3   1  10        0.99        1.11      0.58 o 
  -2   1  10        2.64        4.08      0.99 o 
  -1   1  10       31.57       33.89      2.54 o 
   0   1  10        0.52       10.58     11.11 o 
   1   1  10      784.46      804.01     10.44 o 
   2   1  10      477.00      483.58     10.17 o 
   3   1  10      227.07      217.46      8.52 o 
   4   1  10       31.94       25.73      2.22 o 
   5   1  10       22.03       25.06      2.72 o 
  -9   2  10      103.23       95.82      3.54 o 
  -8   2  10        0.07        1.47      1.15 o 
  -7   2  10        0.06        0.14      0.72 o 
  -6   2  10       96.38       83.01      5.76 o 
  -5   2  10       44.84       44.64      3.03 o 
  -4   2  10      676.73      634.99     33.48 o 
  -3   2  10      206.01      208.66      4.62 o 
  -2   2  10       55.30       60.68      2.57 o 
  -1   2  10      112.72      104.98      3.53 o 
   0   2  10       92.23      104.35      3.75 o 
   1   2  10       92.05       87.06      3.63 o 
   2   2  10        6.29        3.95      1.28 o 
   3   2  10        0.11        1.67      1.49 o 
   4   2  10      111.12       97.90      5.46 o 
   5   2  10        0.02        0.82      0.79 o 
  -9   3  10        0.27        1.57      0.75 o 
  -8   3  10       38.06       34.74      2.23 o 
  -7   3  10        4.40        5.64      1.82 o 
  -6   3  10       52.14       46.95      4.39 o 
  -5   3  10       24.19       26.07      3.34 o 
  -4   3  10      556.98      517.91     19.68 o 
  -3   3  10        8.37        6.32      1.25 o 
  -2   3  10       98.67       95.52      3.35 o 
  -1   3  10       20.40       14.29      1.18 o 
   0   3  10      252.08      233.55      5.77 o 
   1   3  10      130.93      129.31      5.45 o 
   2   3  10      108.26      111.36      7.05 o 
   3   3  10       32.24       31.29      3.65 o 
   4   3  10        6.75        1.78      0.68 o 
  -9   4  10        2.06        0.34      0.40 o 
  -8   4  10       22.45       21.31      1.83 o 
  -7   4  10      104.33      108.58      4.21 o 
  -6   4  10      511.08      532.15      9.86 o 
  -5   4  10       92.44       91.18      4.19 o 
  -4   4  10       82.95       77.99      3.84 o 
  -3   4  10      537.80      542.59      9.74 o 
  -2   4  10       32.70       27.22      1.92 o 
  -1   4  10      328.61      299.16      7.46 o 
   0   4  10       15.06       17.69      3.12 o 
   1   4  10       97.80       97.45      6.83 o 
   2   4  10      477.76      454.76     13.91 o 
   3   4  10       15.34       13.31      1.76 o 
   4   4  10        4.00        6.70      1.08 o 
  -9   5  10       22.84       28.52      2.06 o 
  -8   5  10      166.76      147.16      4.42 o 
  -7   5  10      235.64      248.87      8.35 o 
  -6   5  10      238.33      246.60      6.66 o 
  -5   5  10      118.24      118.56      6.87 o 
  -4   5  10       36.52       31.34      3.62 o 
  -3   5  10      219.86      218.12      6.42 o 
  -2   5  10      318.50      321.09      6.36 o 
  -1   5  10      196.62      177.21      4.88 o 
   0   5  10       78.47       77.08      4.26 o 
   1   5  10      322.10      314.61     11.51 o 
   2   5  10       57.24       68.30      4.85 o 
   3   5  10       32.89       31.77      1.32 o 
  -9   6  10       19.78       24.08      1.88 o 
  -8   6  10      511.64      501.80     11.96 o 
  -7   6  10      147.23      143.12      6.20 o 
  -6   6  10      302.24      302.49     10.29 o 
  -5   6  10      172.85      183.57      8.44 o 
  -4   6  10      797.25      819.64     18.06 o 
  -3   6  10      132.11      135.07      5.04 o 
  -2   6  10        3.46        5.28      1.23 o 
  -1   6  10      159.09      156.64      5.29 o 
   0   6  10       32.83       37.14      3.82 o 
   1   6  10       25.82       29.16      3.17 o 
   2   6  10       95.11      103.57      3.31 o 
  -8   7  10      121.38      123.92      5.32 o 
  -7   7  10      221.20      204.00      5.23 o 
  -6   7  10      355.52      361.52     10.54 o 
  -5   7  10      225.49      246.83      9.47 o 
  -4   7  10       20.45       18.69      2.91 o 
  -3   7  10       45.87       48.45      2.88 o 
  -2   7  10       90.03       85.85      5.51 o 
  -1   7  10       77.46       79.23      5.31 o 
   0   7  10       68.25       78.58      3.37 o 
   1   7  10       40.01       40.57      5.88 o 
  -8   8  10      266.31      254.06      4.07 o 
  -7   8  10      134.83      123.85      3.38 o 
  -6   8  10       37.17       35.95      2.18 o 
  -5   8  10       40.87       40.96      2.51 o 
  -4   8  10       45.26       46.81      2.65 o 
  -3   8  10      154.15      161.66      7.13 o 
  -2   8  10      246.74      243.82      5.47 o 
  -1   8  10       67.65       70.67      2.58 o 
   0   8  10       12.21       10.66      0.93 o 
  -7   9  10      201.23      177.65      4.73 o 
  -6   9  10        3.00        3.47      0.77 o 
  -5   9  10        1.67        2.13      0.82 o 
  -4   9  10        2.96        2.04      0.62 o 
  -3   9  10       79.56       88.73      4.24 o 
   0  -9  11       28.37       28.60      2.04 o 
   1  -9  11       71.63       75.22      3.89 o 
   2  -9  11        4.29        5.34      1.36 o 
   3  -9  11        0.61        1.12      0.72 o 
   4  -9  11        0.51       -0.54      0.59 o 
  -3  -8  11        0.12       -0.16      0.52 o 
  -2  -8  11      277.87      287.55      7.50 o 
  -1  -8  11       37.93       30.00      1.87 o 
   0  -8  11       18.81       21.60      1.72 o 
   1  -8  11      138.00      138.45      6.65 o 
   2  -8  11        5.33        7.48      1.78 o 
   3  -8  11      120.84      103.66      5.34 o 
   4  -8  11       20.87       25.65      1.68 o 
   5  -8  11       99.49      106.82      3.92 o 
  -4  -7  11        0.78        1.38      0.78 o 
  -3  -7  11      189.20      211.28      7.13 o 
  -2  -7  11      201.56      191.46      4.97 o 
  -1  -7  11      125.75      117.99      4.75 o 
   0  -7  11       94.64      104.81      4.25 o 
   1  -7  11       14.87       14.78      2.65 o 
   2  -7  11        2.31        3.80      1.58 o 
   3  -7  11        5.83        4.57      1.58 o 
   4  -7  11        0.98        3.46      1.61 o 
   5  -7  11        0.23        0.10      0.67 o 
  -5  -6  11       78.94       79.61      3.19 o 
  -4  -6  11      164.56      179.71      7.06 o 
  -3  -6  11       28.69       24.63      3.06 o 
  -2  -6  11      329.85      324.29      7.61 o 
  -1  -6  11      195.48      197.65      5.95 o 
   0  -6  11       94.23       87.94      4.20 o 
   1  -6  11        9.02       19.26      1.99 o 
   2  -6  11       49.51       50.67      4.67 o 
   3  -6  11       24.43       25.88      3.12 o 
   4  -6  11        1.62        4.22      1.10 o 
   5  -6  11       20.54       23.27      1.63 o 
  -5  -5  11       11.86        9.61      1.61 o 
  -4  -5  11      139.73      144.16      7.31 o 
  -3  -5  11      156.15      159.25      5.53 o 
  -2  -5  11      111.45      114.17      4.84 o 
  -1  -5  11       46.11       48.34      3.07 o 
   0  -5  11        4.62        4.12      2.10 o 
   1  -5  11      818.52      782.64     12.09 o 
   2  -5  11      194.40      189.02      8.74 o 
   3  -5  11      439.15      452.69      8.39 o 
   4  -5  11       51.44       49.95      2.88 o 
   5  -5  11       14.29       14.81      1.48 o 
   6  -5  11       42.74       43.03      2.50 o 
  -6  -4  11      189.99      192.59      5.68 o 
  -5  -4  11      334.31      363.75      9.18 o 
  -4  -4  11       78.80       89.50      6.20 o 
  -3  -4  11       78.76       77.48      4.15 o 
  -2  -4  11       15.87       13.11      2.04 o 
  -1  -4  11       48.74       45.35      4.70 o 
   0  -4  11      109.13      121.84      4.97 o 
   1  -4  11      800.37      780.44     11.97 o 
   2  -4  11      360.45      352.63      7.79 o 
   3  -4  11      543.67      538.35     10.00 o 
   4  -4  11       52.58       53.21      3.09 o 
   5  -4  11       38.32       37.94      1.90 o 
  -7  -3  11      178.60      171.25      5.07 o 
  -6  -3  11      187.01      196.29      7.01 o 
  -5  -3  11        0.35        0.67      1.06 o 
  -4  -3  11      513.67      535.09      9.64 o 
  -3  -3  11       30.28       31.95      2.77 o 
  -2  -3  11      140.32      142.40      4.47 o 
  -1  -3  11      119.87      122.65      4.14 o 
   0  -3  11      291.22      238.88      6.37 o 
   1  -3  11      575.99      562.73      7.70 o 
   2  -3  11     1097.97     1109.41     11.43 o 
   3  -3  11       77.28       80.93      4.01 o 
   4  -3  11       18.47       19.60      2.04 o 
   5  -3  11        7.02        5.44      1.05 o 
  -7  -2  11       25.11       24.98      2.51 o 
  -6  -2  11        4.11        8.56      1.93 o 
  -5  -2  11       11.63       12.19      1.72 o 
  -4  -2  11      696.79      722.72     14.83 o 
  -3  -2  11      138.35      138.06      4.43 o 
  -2  -2  11        7.32        9.90      1.13 o 
  -1  -2  11       51.39       59.19      2.91 o 
   0  -2  11        3.59        2.95      0.73 o 
   1  -2  11        0.16        0.47      0.85 o 
   2  -2  11      189.84      187.34      4.81 o 
   3  -2  11     1017.74     1048.95     14.22 o 
   4  -2  11      171.03      171.46      4.54 o 
   5  -2  11        4.52        4.42      0.86 o 
  -8  -1  11      183.10      182.44      5.42 o 
  -7  -1  11       30.20       29.01      3.02 o 
  -6  -1  11        0.01        1.27      1.48 o 
  -5  -1  11       66.31       70.95      3.53 o 
  -4  -1  11      322.86      314.75      9.43 o 
  -3  -1  11        6.89        6.04      0.90 o 
  -2  -1  11       39.26       41.36      2.44 o 
  -1  -1  11       39.20       38.19      2.31 o 
   0  -1  11       67.61       63.02      2.44 o 
   1  -1  11      696.73      698.32     10.69 o 
   2  -1  11      309.08      310.29      6.27 o 
   3  -1  11      222.24      227.52      5.53 o 
   4  -1  11      102.94      102.79      4.16 o 
   5  -1  11       59.02       68.02      2.78 o 
  -8   0  11        9.94        8.01      1.55 o 
  -7   0  11      350.24      351.21     10.44 o 
  -6   0  11      273.61      282.02     10.06 o 
  -5   0  11       10.86        9.81      2.14 o 
  -4   0  11       85.21       81.38      3.12 o 
  -3   0  11       16.84       19.48      2.10 o 
  -2   0  11       11.22        9.46      1.25 o 
  -1   0  11        0.70        0.98      0.63 o 
   0   0  11      621.06      618.71      8.88 o 
   1   0  11     4111.45     4118.59     28.16 o 
   2   0  11       40.83       44.30      3.13 o 
   3   0  11       16.05       12.72      2.60 o 
   4   0  11       13.06       13.41      2.38 o 
   5   0  11       17.49       17.45      2.05 o 
  -8   1  11      278.61      283.89      8.09 o 
  -7   1  11      147.98      156.11      7.21 o 
  -6   1  11      338.76      366.91     11.62 o 
  -5   1  11        2.63        2.21      1.43 o 
  -4   1  11      167.70      177.82     21.96 o 
  -3   1  11      164.73      159.50      8.00 o 
  -2   1  11       34.72       31.07      1.91 o 
  -1   1  11     1001.13      956.23     18.00 o 
   0   1  11      985.28      987.25     11.63 o 
   1   1  11       97.14       94.97      4.57 o 
   2   1  11      101.96      100.41      4.72 o 
   3   1  11       35.55       35.87      2.68 o 
   4   1  11       77.34       75.25      4.59 o 
   5   1  11      133.85      133.77      4.78 o 
  -9   2  11        6.95        7.90      1.14 o 
  -8   2  11      159.97      140.51     10.41 o 
  -7   2  11       90.58       90.84      5.39 o 
  -6   2  11       59.95       71.33      5.28 o 
  -5   2  11        0.72        3.58      1.85 o 
  -4   2  11      327.38      331.72      6.24 o 
  -3   2  11     1895.81     1885.04     17.51 o 
  -2   2  11      356.09      359.47      8.35 o 
  -1   2  11      425.86      419.66      7.38 o 
   0   2  11       61.61       68.06      3.84 o 
   1   2  11      160.00      162.22      6.85 o 
   2   2  11        9.71       12.59      1.84 o 
   3   2  11      187.59      198.94      8.65 o 
   4   2  11       30.11       27.60      2.51 o 
  -9   3  11      132.98      127.47      2.78 o 
  -8   3  11      123.91      111.99      3.65 o 
  -7   3  11       52.34       55.09      4.39 o 
  -6   3  11      281.37      284.91     10.16 o 
  -5   3  11      888.22      865.61     17.76 o 
  -4   3  11      245.41      236.88      9.14 o 
  -3   3  11      236.50      233.86      5.23 o 
  -2   3  11       53.84       55.69      2.69 o 
  -1   3  11      272.71      279.77      5.73 o 
   0   3  11       39.65       29.74      2.70 o 
   1   3  11       48.82       46.88      3.32 o 
   2   3  11      136.18      149.99      5.56 o 
   3   3  11       31.33       35.82      3.42 o 
   4   3  11        4.03        4.83      1.06 o 
  -8   4  11       62.08       60.89      2.12 o 
  -7   4  11       60.43       61.82      3.11 o 
  -6   4  11      149.32      146.63      5.17 o 
  -5   4  11       10.91        9.48      1.61 o 
  -4   4  11      520.64      517.68     13.99 o 
  -3   4  11      494.12      524.96      9.84 o 
  -2   4  11      203.23      210.63      6.33 o 
  -1   4  11       35.90       36.54      2.66 o 
   0   4  11        0.58       -0.40      1.48 o 
   1   4  11      144.47      124.41      5.21 o 
   2   4  11        2.58        5.25      1.77 o 
   3   4  11       55.40       52.54      1.84 o 
  -8   5  11        6.50        4.25      0.79 o 
  -7   5  11        6.40        6.87      1.73 o 
  -6   5  11      209.86      205.69      8.47 o 
  -5   5  11       34.93       36.04      3.95 o 
  -4   5  11       43.89       41.66      4.10 o 
  -3   5  11       75.12       79.85      3.90 o 
  -2   5  11      119.63      113.01      3.77 o 
  -1   5  11       17.20       15.63      1.50 o 
   0   5  11      465.12      435.30      9.41 o 
   1   5  11      142.30      151.46      7.26 o 
   2   5  11       70.54       82.02      3.17 o 
  -8   6  11        0.00        1.31      0.89 o 
  -7   6  11       11.99       17.63      2.18 o 
  -6   6  11       79.15       81.32      5.15 o 
  -5   6  11      183.71      200.90      8.53 o 
  -4   6  11        7.84        8.75      2.16 o 
  -3   6  11        2.52        3.00      1.07 o 
  -2   6  11       25.75       25.08      2.24 o 
  -1   6  11        4.93        9.92      1.36 o 
   0   6  11        0.53        0.17      0.94 o 
   1   6  11        2.22        1.88      0.70 o 
  -8   7  11       11.49       12.60      1.63 o 
  -7   7  11      248.52      251.54      5.31 o 
  -6   7  11      273.93      281.02      8.72 o 
  -5   7  11       34.87       36.48      3.55 o 
  -4   7  11       21.93       25.36      3.14 o 
  -3   7  11        1.51        2.87      1.45 o 
  -2   7  11       43.63       42.63      3.60 o 
  -1   7  11       45.83       40.59      2.03 o 
   0   7  11        1.81        2.62      1.15 o 
  -7   8  11      227.79      231.03     12.77 o 
  -6   8  11       46.55       46.22      2.24 o 
  -5   8  11      113.59      108.59      4.59 o 
  -4   8  11       78.73       80.23      2.91 o 
  -3   8  11       12.31       12.90      2.02 o 
  -2   8  11       61.90       65.44      2.32 o 
  -5   9  11        0.44        0.27      0.57 o 
  -4   9  11      346.62      360.80      7.29 o 
   1  -9  12        0.66        1.28      0.66 o 
   2  -9  12        9.42        5.36      1.04 o 
  -2  -8  12      185.97      171.78      4.82 o 
  -1  -8  12      219.82      224.16      7.49 o 
   0  -8  12        1.62       -0.02      0.49 o 
   1  -8  12       83.80       86.37      4.79 o 
   2  -8  12      110.35      107.09      6.57 o 
   3  -8  12        0.41        0.77      0.54 o 
   4  -8  12       85.29       89.03      3.46 o 
  -3  -7  12      242.52      253.08      7.03 o 
  -2  -7  12      320.67      314.56     12.73 o 
  -1  -7  12       38.18       41.34      3.69 o 
   0  -7  12       47.34       52.71      2.84 o 
   1  -7  12      295.87      288.09     10.01 o 
   2  -7  12        0.32       -0.71      1.11 o 
   3  -7  12       78.16       65.20      2.91 o 
   4  -7  12       14.71       14.04      1.15 o 
   5  -7  12      161.75      166.19      4.50 o 
  -4  -6  12        2.16        1.98      0.97 o 
  -3  -6  12       79.60       81.98      4.94 o 
  -2  -6  12        0.75        1.37      0.85 o 
  -1  -6  12        1.23        2.09      1.06 o 
   0  -6  12        3.62        7.40      1.98 o 
   1  -6  12      312.11      284.43     14.57 o 
   2  -6  12      101.29      104.50      6.09 o 
   3  -6  12        9.56       12.47      1.47 o 
   4  -6  12        2.70        2.94      1.19 o 
   5  -6  12       49.84       47.96      4.24 o 
  -5  -5  12        3.21        3.76      0.92 o 
  -4  -5  12       28.94       25.30      2.82 o 
  -3  -5  12        9.87        6.13      1.76 o 
  -2  -5  12       26.63       25.98      2.42 o 
  -1  -5  12       52.61       49.58      3.33 o 
   0  -5  12      278.25      263.17     10.64 o 
   1  -5  12       51.61       32.00      2.51 o 
   2  -5  12        2.53        3.95      1.17 o 
   3  -5  12       72.28       71.36      3.33 o 
   4  -5  12      174.31      179.65      4.82 o 
   5  -5  12        9.53       10.55      1.10 o 
  -5  -4  12       17.76       21.24      2.44 o 
  -4  -4  12       53.24       52.83      4.37 o 
  -3  -4  12        7.23        6.69      1.98 o 
  -2  -4  12       57.95       54.98      3.55 o 
  -1  -4  12      227.35      204.70      6.64 o 
   0  -4  12      229.40      175.10      6.01 o 
   1  -4  12      154.65      144.69      4.22 o 
   2  -4  12        7.75        8.38      1.48 o 
   3  -4  12        6.53        3.42      1.74 o 
   4  -4  12      148.19      152.94      4.70 o 
   5  -4  12       81.62       81.33      3.96 o 
  -6  -3  12       49.69       48.67      3.09 o 
  -5  -3  12       62.86       62.27      2.91 o 
  -4  -3  12      169.31      177.27      8.21 o 
  -3  -3  12      319.33      330.30      8.44 o 
  -2  -3  12      151.04      151.41      5.83 o 
  -1  -3  12      114.04      119.49      5.10 o 
   0  -3  12        1.18        0.99      0.68 o 
   1  -3  12      204.83      198.15      4.94 o 
   2  -3  12        0.38       -0.02      0.96 o 
   3  -3  12      442.70      462.29      9.06 o 
   4  -3  12      848.03      909.78      9.63 o 
   5  -3  12       26.95       30.72      2.51 o 
  -7  -2  12        5.03        3.01      1.02 o 
  -6  -2  12      142.19      136.31      5.88 o 
  -5  -2  12      971.70     1000.44     12.22 o 
  -4  -2  12      296.03      308.23      7.04 o 
  -3  -2  12      487.17      504.09     10.46 o 
  -2  -2  12      124.14      116.45      5.07 o 
  -1  -2  12      252.14      242.56      7.12 o 
   0  -2  12      299.61      281.82      5.88 o 
   1  -2  12      189.69      195.25      4.85 o 
   2  -2  12        3.49        3.05      0.83 o 
   3  -2  12      246.33      255.08      6.79 o 
   4  -2  12       41.74       38.79      3.73 o 
   5  -2  12       19.91       19.38      1.95 o 
  -7  -1  12      123.16      130.08      5.43 o 
  -6  -1  12      567.40      591.97     13.15 o 
  -5  -1  12       39.36       45.11      2.76 o 
  -4  -1  12      109.61      114.38      4.38 o 
  -3  -1  12      441.98      437.09     13.09 o 
  -2  -1  12      134.98      127.88      4.35 o 
  -1  -1  12      351.48      365.28      7.21 o 
   0  -1  12      312.36      303.00      6.04 o 
   1  -1  12      130.33      130.01      5.07 o 
   2  -1  12       15.74       16.51      1.92 o 
   3  -1  12      326.47      337.50     11.69 o 
   4  -1  12       83.05       89.27      5.26 o 
  -8   0  12      130.32      120.88      4.38 o 
  -7   0  12       36.35       31.56      3.06 o 
  -6   0  12      145.22      150.08      6.97 o 
  -5   0  12      608.88      633.41     10.00 o 
  -4   0  12      118.51      116.11      4.44 o 
  -3   0  12     1098.67     1075.94     20.64 o 
  -2   0  12       86.19       90.47      4.42 o 
  -1   0  12      469.60      485.28     10.24 o 
   0   0  12      713.18      703.45     16.88 o 
   1   0  12        3.90        7.22      1.95 o 
   2   0  12       48.09       48.75      3.26 o 
   3   0  12       78.73       82.15      5.72 o 
   4   0  12       92.89       92.67      3.41 o 
  -8   1  12       14.76       10.20      0.97 o 
  -7   1  12      408.77      429.58     10.97 o 
  -6   1  12       22.12       22.17      3.01 o 
  -5   1  12        1.07        0.39      1.38 o 
  -4   1  12      131.92      140.46     14.35 o 
  -3   1  12      388.31      388.67      7.97 o 
  -2   1  12        0.77        1.20      0.94 o 
  -1   1  12      282.39      272.32     12.64 o 
   0   1  12      330.80      367.78      8.75 o 
   1   1  12        0.15        1.28      0.91 o 
   2   1  12       19.55       21.39      2.23 o 
   3   1  12      119.29      118.28      6.49 o 
   4   1  12       22.57       29.43      2.40 o 
  -8   2  12       17.51       13.06      2.39 o 
  -7   2  12       22.67       21.57      2.80 o 
  -6   2  12      251.90      257.60      9.38 o 
  -5   2  12      118.02      123.86      6.68 o 
  -4   2  12      477.84      470.22      8.86 o 
  -3   2  12        3.22        3.79      1.50 o 
  -2   2  12        4.74        5.58      2.76 o 
  -1   2  12      212.00      222.64      6.59 o 
   0   2  12      205.53      189.31      6.33 o 
   1   2  12      163.25      179.39      6.21 o 
   2   2  12        1.12        0.11      1.84 o 
   3   2  12        3.41        3.29      1.30 o 
   4   2  12       14.75       13.78      1.60 o 
  -8   3  12       12.15        8.28      0.98 o 
  -7   3  12       30.67       36.40      2.37 o 
  -6   3  12       62.57       66.89      4.89 o 
  -5   3  12      387.27      386.28     11.68 o 
  -4   3  12       11.24       13.26      1.40 o 
  -3   3  12        0.10       -0.84      0.84 o 
  -2   3  12      154.34      166.65      5.53 o 
  -1   3  12      226.98      254.34      7.11 o 
   0   3  12        0.12        1.92      1.09 o 
   1   3  12        5.25        2.58      1.64 o 
   2   3  12       78.04       69.38      4.96 o 
   3   3  12       53.48       45.28      2.82 o 
  -8   4  12        4.49        4.88      0.74 o 
  -7   4  12      131.20      145.10      4.46 o 
  -6   4  12      282.38      285.30      6.85 o 
  -5   4  12       86.61       91.49      5.88 o 
  -4   4  12        9.91       13.94      2.52 o 
  -3   4  12      233.04      248.69      6.78 o 
  -2   4  12      111.70      113.89      4.64 o 
  -1   4  12      208.98      204.04      9.50 o 
   0   4  12      112.26      108.46      6.92 o 
   1   4  12        7.20        4.30      1.73 o 
   2   4  12        0.62       -1.07      1.07 o 
  -8   5  12       16.80       16.99      1.19 o 
  -7   5  12      475.89      490.41     10.84 o 
  -6   5  12      156.34      156.00      7.04 o 
  -5   5  12      259.26      264.56      9.71 o 
  -4   5  12      121.68      128.91      6.85 o 
  -3   5  12        5.94        5.35      1.60 o 
  -2   5  12       35.09       37.57      2.65 o 
  -1   5  12       44.11       40.27      2.78 o 
   0   5  12       14.14       13.97      2.32 o 
   1   5  12       15.08       14.17      2.15 o 
   2   5  12      264.51      263.66      6.24 o 
  -8   6  12      373.12      366.33      7.79 o 
  -7   6  12       60.47       71.42      2.93 o 
  -6   6  12       70.59       78.16      4.72 o 
  -5   6  12      246.58      256.56      8.98 o 
  -4   6  12      138.88      145.04      6.94 o 
  -3   6  12       40.75       40.05      3.67 o 
  -2   6  12        4.14        1.45      1.02 o 
  -1   6  12       87.65       84.20      4.52 o 
   0   6  12      345.11      348.86      8.62 o 
   1   6  12       19.73       18.27      1.75 o 
  -7   7  12      103.79      104.84      2.98 o 
  -6   7  12        4.83        4.22      1.20 o 
  -5   7  12       50.30       49.98      3.71 o 
  -4   7  12      200.36      214.75      5.50 o 
  -3   7  12       29.91       30.97      2.92 o 
  -2   7  12       83.70       92.69      4.23 o 
  -1   7  12      277.43      257.56      6.98 o 
  -6   8  12       59.72       57.25      1.99 o 
  -5   8  12       27.24       24.68      1.71 o 
  -4   8  12        0.34        1.98      0.96 o 
  -3   8  12       17.19       18.08      1.74 o 
   0  -8  13        5.57       11.72      1.51 o 
   1  -8  13        5.37        5.04      1.16 o 
   2  -8  13       16.06       20.51      1.91 o 
  -3  -7  13       97.95      105.54      3.68 o 
  -2  -7  13      267.61      284.59      7.24 o 
  -1  -7  13        0.21        0.54      0.85 o 
   0  -7  13        7.92        6.61      1.14 o 
   1  -7  13        7.53        6.37      1.66 o 
   2  -7  13       21.82       21.04      1.51 o 
   3  -7  13       83.47       90.37      2.73 o 
  -4  -6  13      402.55      425.07      7.84 o 
  -3  -6  13       38.20       36.26      3.01 o 
  -2  -6  13       20.27       15.90      1.63 o 
  -1  -6  13      427.42      439.56     15.79 o 
   0  -6  13        8.53       12.02      1.50 o 
   1  -6  13       27.19       15.93      1.57 o 
   2  -6  13       53.02       52.89      2.69 o 
   3  -6  13      378.42      410.81      6.51 o 
   4  -6  13      313.90      315.56      7.42 o 
  -4  -5  13       30.71       33.26      2.89 o 
  -3  -5  13       74.91       79.82      5.02 o 
  -2  -5  13      233.76      243.24      6.64 o 
  -1  -5  13      172.52      159.68      5.52 o 
   0  -5  13       21.65       24.96      2.21 o 
   1  -5  13      175.87      175.48      4.17 o 
   2  -5  13       31.25       32.41      2.26 o 
   3  -5  13      119.75      108.72      5.51 o 
   4  -5  13      251.97      247.35      5.17 o 
  -5  -4  13       35.67       33.81      2.65 o 
  -4  -4  13        5.60        6.11      1.70 o 
  -3  -4  13      152.86      155.86      7.56 o 
  -2  -4  13      158.75      152.95      5.62 o 
  -1  -4  13       23.42       34.72      2.79 o 
   0  -4  13       80.65       88.32      4.18 o 
   1  -4  13      191.93      191.03      4.58 o 
   2  -4  13       25.74       23.56      2.00 o 
   3  -4  13      397.17      399.88     11.04 o 
   4  -4  13       13.67       16.01      1.49 o 
  -6  -3  13       81.19       72.75      2.87 o 
  -5  -3  13       56.65       54.30      3.77 o 
  -4  -3  13        2.24        1.85      1.24 o 
  -3  -3  13      106.15      115.48      6.76 o 
  -2  -3  13       27.32       26.21      2.57 o 
  -1  -3  13      433.77      431.33      9.49 o 
   0  -3  13       78.15       72.95      4.81 o 
   1  -3  13      353.98      349.33      6.30 o 
   2  -3  13       94.68       88.78      5.67 o 
   3  -3  13        0.73        1.07      1.08 o 
   4  -3  13        1.24        1.25      1.09 o 
  -6  -2  13       13.93       14.07      1.75 o 
  -5  -2  13       76.71       71.16      3.01 o 
  -4  -2  13       67.07       67.57      5.00 o 
  -3  -2  13       45.83       41.54      4.22 o 
  -2  -2  13       37.56       33.10      2.80 o 
  -1  -2  13       28.42       25.11      2.40 o 
   0  -2  13       59.06       52.78      2.57 o 
   1  -2  13       31.92       31.03      2.47 o 
   2  -2  13       59.74       62.14      3.24 o 
   3  -2  13      142.60      135.47      6.93 o 
   4  -2  13        8.58        9.11      1.69 o 
  -7  -1  13       58.79       53.86      3.02 o 
  -6  -1  13      244.32      250.17      7.68 o 
  -5  -1  13       91.28       99.51      4.50 o 
  -4  -1  13      507.54      508.65      8.72 o 
  -3  -1  13       37.14       41.19      4.22 o 
  -2  -1  13       15.77       23.83      3.42 o 
  -1  -1  13       50.13       47.70      3.25 o 
   0  -1  13        2.04        2.90      1.91 o 
   1  -1  13      182.85      181.65      8.28 o 
   2  -1  13        3.78        4.35      1.16 o 
   3  -1  13       39.44       36.77      3.62 o 
   4  -1  13       11.37       12.77      1.12 o 
  -7   0  13      210.98      205.19      6.45 o 
  -6   0  13      322.65      306.41      9.03 o 
  -5   0  13        2.01        2.93      1.51 o 
  -4   0  13      125.36      132.90      4.59 o 
  -3   0  13      143.66      148.24      7.63 o 
  -2   0  13      716.54      732.50     17.08 o 
  -1   0  13      518.04      534.57      9.92 o 
   0   0  13      176.14      181.03      6.05 o 
   1   0  13      132.84      135.94      5.25 o 
   2   0  13       33.70       29.38      2.36 o 
   3   0  13        0.52        1.85      1.23 o 
   4   0  13       77.20       79.90      7.09 o 
  -8   1  13      178.62      173.27      4.82 o 
  -7   1  13       93.90       95.90      4.71 o 
  -6   1  13        9.70        8.33      1.88 o 
  -5   1  13       20.75       18.05      2.64 o 
  -4   1  13        6.38       13.38      5.14 o 
  -3   1  13      190.52      185.34      5.47 o 
  -2   1  13       18.18       20.13      1.97 o 
  -1   1  13       54.00       65.70      3.62 o 
   0   1  13     1307.47     1330.04     16.26 o 
   1   1  13      721.12      749.15     15.24 o 
   2   1  13      105.99      110.21      4.29 o 
   3   1  13      137.58      154.03      6.32 o 
  -8   2  13        6.19        4.11      0.67 o 
  -7   2  13      224.20      236.05      5.32 o 
  -6   2  13      275.38      266.11      8.85 o 
  -5   2  13      158.57      165.49      7.30 o 
  -4   2  13       10.49        9.23      1.36 o 
  -3   2  13        0.58       -0.33      1.35 o 
  -2   2  13      164.18      164.79      9.12 o 
  -1   2  13     3081.25     3147.54     24.16 o 
   0   2  13       17.27       19.69      2.15 o 
   1   2  13       42.87       44.62      2.99 o 
   2   2  13        4.40        6.30      1.53 o 
   3   2  13        2.45        3.44      1.08 o 
  -8   3  13      540.79      482.37     41.25 o 
  -7   3  13      215.84      221.25      5.14 o 
  -6   3  13       56.34       51.13      2.85 o 
  -5   3  13       43.42       43.40      2.79 o 
  -4   3  13       12.23       12.51      1.69 o 
  -3   3  13      197.42      193.81      9.18 o 
  -2   3  13      172.74      181.01      7.00 o 
  -1   3  13      111.10      101.06      6.69 o 
   0   3  13      219.91      241.43      9.95 o 
   1   3  13        0.70        0.14      0.92 o 
   2   3  13      351.66      384.24      9.83 o 
  -7   4  13       76.77       84.40      4.39 o 
  -6   4  13      270.33      272.87      8.90 o 
  -5   4  13      420.46      426.20     11.77 o 
  -4   4  13       39.84       40.52      2.59 o 
  -3   4  13        4.11        4.48      1.11 o 
  -2   4  13        4.20        6.62      1.21 o 
  -1   4  13       25.61       22.16      3.18 o 
   0   4  13        2.21        1.05      0.86 o 
   1   4  13       53.26       59.57      4.04 o 
   2   4  13      226.21      258.18      6.32 o 
  -7   5  13      268.65      266.40      7.19 o 
  -6   5  13        0.91        0.34      1.02 o 
  -5   5  13       27.79       27.05      2.98 o 
  -4   5  13       12.75       14.17      2.32 o 
  -3   5  13        4.84        6.16      1.18 o 
  -2   5  13        7.46        5.81      1.11 o 
  -1   5  13       27.35       24.01      1.88 o 
   0   5  13        0.48        1.30      0.95 o 
   1   5  13        8.90       11.00      1.01 o 
  -7   6  13       51.55       50.69      4.64 o 
  -6   6  13        0.02        0.62      0.92 o 
  -5   6  13       32.60       39.50      3.26 o 
  -4   6  13       18.01       23.59      2.61 o 
  -3   6  13       56.09       57.25      3.80 o 
  -2   6  13       17.62       18.06      1.90 o 
  -1   6  13      181.59      168.46      4.94 o 
   0   6  13       50.66       47.50      2.74 o 
  -6   7  13      191.95      178.38      3.24 o 
  -5   7  13        9.51       10.16      0.97 o 
  -4   7  13        6.89        7.94      1.40 o 
  -3   7  13       24.38       21.11      1.93 o 
  -1  -7  14        0.33        0.68      0.53 o 
   0  -7  14        0.61       -0.40      0.75 o 
   1  -7  14      267.56      254.08      7.02 o 
   2  -7  14        4.27        3.60      0.83 o 
  -3  -6  14      118.07      128.62      4.56 o 
  -2  -6  14       24.95       22.25      2.28 o 
  -1  -6  14       29.79       28.13      1.93 o 
   0  -6  14       71.27       70.72      8.20 o 
   1  -6  14       24.17       27.33      2.79 o 
   2  -6  14       62.27       58.45      3.87 o 
   3  -6  14       24.61       15.07      1.51 o 
  -4  -5  14       13.35       14.89      1.70 o 
  -3  -5  14       67.99       75.12      4.33 o 
  -2  -5  14       20.76       19.79      1.84 o 
  -1  -5  14       23.34       21.50      1.94 o 
   0  -5  14        9.52        4.83      1.54 o 
   1  -5  14       39.97       31.43      1.58 o 
   2  -5  14        1.28        1.53      0.60 o 
   3  -5  14      228.45      238.75      6.68 o 
  -5  -4  14       16.04       13.86      1.37 o 
  -4  -4  14        4.31        3.59      1.18 o 
  -3  -4  14       17.50       16.48      2.49 o 
  -2  -4  14      272.60      278.53      7.05 o 
  -1  -4  14        0.26        1.13      0.96 o 
   0  -4  14       20.70       24.94      2.14 o 
   1  -4  14       52.92       43.38      2.00 o 
   2  -4  14        1.85        1.74      1.17 o 
   3  -4  14       54.13       52.89      3.73 o 
   4  -4  14      190.17      195.23      5.32 o 
  -5  -3  14        4.77        4.10      1.18 o 
  -4  -3  14       61.40       59.47      4.17 o 
  -3  -3  14        2.09        1.25      1.33 o 
  -2  -3  14       75.06       88.51      4.23 o 
  -1  -3  14      973.32      908.65     13.14 o 
   0  -3  14      370.69      360.44      7.90 o 
   1  -3  14       46.38       44.63      2.10 o 
   2  -3  14       36.13       35.06      3.22 o 
   3  -3  14        2.00        2.20      1.14 o 
   4  -3  14      127.51      135.79      4.53 o 
  -5  -2  14        8.37        7.72      1.50 o 
  -4  -2  14        8.74        9.93      2.03 o 
  -3  -2  14      589.72      600.54     14.71 o 
  -2  -2  14     1270.16     1252.88     21.72 o 
  -1  -2  14       82.98       92.97      4.31 o 
   0  -2  14      579.25      569.39      9.93 o 
   1  -2  14        8.51        8.19      1.87 o 
   2  -2  14        0.58       -0.07      1.16 o 
   3  -2  14       78.14       79.30      4.61 o 
   4  -2  14       71.12       70.63      3.18 o 
  -6  -1  14      105.16      102.69      4.11 o 
  -5  -1  14      127.27      128.62      3.76 o 
  -4  -1  14       12.01        9.69      1.97 o 
  -3  -1  14      373.36      377.75     11.80 o 
  -2  -1  14      257.53      261.10     10.06 o 
  -1  -1  14      629.16      606.44     13.89 o 
   0  -1  14       52.98       51.92      3.32 o 
   1  -1  14      286.63      289.21     10.67 o 
   2  -1  14      232.67      250.34      5.87 o 
   3  -1  14       27.59       32.67      2.89 o 
  -7   0  14      693.23      627.68      9.23 o 
  -6   0  14      476.54      471.15      9.73 o 
  -5   0  14      230.02      227.58      5.22 o 
  -4   0  14        0.46        1.31      0.73 o 
  -3   0  14      257.46      266.33      9.95 o 
  -2   0  14       27.36       24.89      3.38 o 
  -1   0  14      124.01      128.09      4.73 o 
   0   0  14        8.91        9.97      1.58 o 
   1   0  14       16.44       19.16      1.93 o 
   2   0  14       48.14       49.72      2.62 o 
  -7   1  14        3.38        3.94      0.80 o 
  -6   1  14      116.53      110.76      5.05 o 
  -5   1  14       57.03       53.04      2.61 o 
  -4   1  14        7.24        9.15      2.00 o 
  -3   1  14       50.88       61.29      4.96 o 
  -2   1  14       36.57       35.42      3.99 o 
  -1   1  14        3.05        3.25      1.08 o 
   0   1  14        3.58        2.40      0.88 o 
   1   1  14        0.57        2.25      0.89 o 
   2   1  14       60.84       64.49      3.78 o 
   3   1  14       26.39       26.79      2.05 o 
  -7   2  14      387.30      380.68      5.90 o 
  -6   2  14        0.17       -0.06      0.74 o 
  -5   2  14        0.09        2.32      1.60 o 
  -4   2  14        0.73       -0.21      0.64 o 
  -3   2  14       13.45       13.32      1.67 o 
  -2   2  14      875.99      902.66     18.63 o 
  -1   2  14       72.33       77.81      3.60 o 
   0   2  14       68.86       58.08      3.16 o 
   1   2  14        0.39        1.27      1.21 o 
   2   2  14      172.23      186.01      6.45 o 
  -7   3  14      139.05      138.08     13.39 o 
  -6   3  14       67.76       91.55      4.93 o 
  -5   3  14       13.88       14.38      2.28 o 
  -4   3  14       15.92       18.01      1.71 o 
  -3   3  14      425.97      436.75      8.18 o 
  -2   3  14       88.63       97.77      6.13 o 
  -1   3  14       59.87       58.50      4.77 o 
   0   3  14       58.96       49.93      4.13 o 
   1   3  14        6.97       10.56      1.82 o 
   2   3  14        6.99       15.64      1.56 o 
  -7   4  14      364.94      357.28     13.50 o 
  -6   4  14       66.94       74.04      4.25 o 
  -5   4  14      214.97      228.07      7.87 o 
  -4   4  14       62.92       62.85      2.90 o 
  -3   4  14      317.78      337.58      6.83 o 
  -2   4  14       43.63       48.16      4.10 o 
  -1   4  14      116.67      115.96      4.03 o 
   0   4  14       31.50       29.95      2.71 o 
   1   4  14       45.40       39.59      2.55 o 
  -7   5  14      485.06      491.27      6.95 o 
  -6   5  14      386.83      388.39      8.87 o 
  -5   5  14        2.60        1.93      1.01 o 
  -4   5  14      277.83      296.36      8.40 o 
  -3   5  14      207.76      198.99      4.74 o 
  -2   5  14       46.44       39.23      3.30 o 
  -1   5  14       64.97       58.11      3.03 o 
  -6   6  14      108.93      109.15      4.14 o 
  -5   6  14      116.26      117.56      4.71 o 
  -4   6  14        0.47        0.02      0.63 o 
  -3   6  14      138.36      132.00      4.42 o 
  -2  -6  15      271.34      283.16      5.96 o 
  -1  -6  15       57.95       51.67      2.67 o 
   0  -6  15       41.16       51.46      3.20 o 
   1  -6  15        0.45       -0.49      0.49 o 
  -3  -5  15       64.01       60.40      3.23 o 
  -2  -5  15      225.22      208.75      6.55 o 
  -1  -5  15       86.24       82.03      3.12 o 
   0  -5  15       98.19       93.07      5.10 o 
   1  -5  15       61.94       64.88      3.58 o 
  -4  -4  15        6.51        6.14      1.14 o 
  -3  -4  15      862.02      896.58     14.28 o 
  -2  -4  15      378.63      396.36     10.18 o 
  -1  -4  15       14.01       22.57      2.06 o 
   0  -4  15       57.78       52.09      2.62 o 
   1  -4  15      187.32      192.49      5.76 o 
   2  -4  15        9.40        9.60      1.59 o 
   3  -4  15       30.54       34.05      2.27 o 
  -4  -3  15       16.55       16.30      2.01 o 
  -3  -3  15      519.19      512.22     11.84 o 
  -2  -3  15       56.06       55.99      4.22 o 
  -1  -3  15      129.21      127.53      6.22 o 
   0  -3  15        1.28        2.18      1.23 o 
   1  -3  15       13.32       17.14      1.55 o 
   2  -3  15       15.45       17.33      2.07 o 
   3  -3  15        2.03        2.28      0.84 o 
  -5  -2  15        1.71        1.85      0.78 o 
  -4  -2  15        0.44        1.46      0.99 o 
  -3  -2  15       21.92       29.22      3.15 o 
  -2  -2  15        7.81        5.81      1.82 o 
  -1  -2  15        0.01        1.24      1.24 o 
   0  -2  15        8.88        8.99      1.28 o 
   1  -2  15       31.48       31.16      2.07 o 
   2  -2  15      151.31      177.90      6.43 o 
   3  -2  15        0.12        0.58      0.66 o 
  -5  -1  15       66.81       66.76      3.56 o 
  -4  -1  15      222.47      221.48      7.75 o 
  -3  -1  15       61.53       57.46      4.41 o 
  -2  -1  15      105.32      100.69      5.96 o 
  -1  -1  15       12.17       10.22      2.16 o 
   0  -1  15        5.39        4.99      1.04 o 
   1  -1  15      241.66      246.83      5.69 o 
   2  -1  15        0.20       -0.10      0.95 o 
  -6   0  15      480.03      432.14      7.26 o 
  -5   0  15      296.63      279.16      4.89 o 
  -4   0  15      164.50      164.83      6.83 o 
  -3   0  15       38.38       38.17      2.35 o 
  -2   0  15        0.45        0.50      1.15 o 
  -1   0  15       22.51       18.60      2.88 o 
   0   0  15      347.32      335.28      6.96 o 
   1   0  15        0.67        1.55      0.70 o 
   2   0  15       16.50       22.15      2.15 o 
  -7   1  15      478.19      459.16      7.30 o 
  -6   1  15        1.13        0.68      0.81 o 
  -5   1  15      142.44      138.46      5.79 o 
  -4   1  15        0.56        0.55      0.66 o 
  -3   1  15      114.54      115.04      3.95 o 
  -2   1  15       14.07       11.16      2.29 o 
  -1   1  15      215.43      224.71      8.82 o 
   0   1  15      149.02      142.22      4.40 o 
   1   1  15        1.68        1.79      0.94 o 
   2   1  15        3.60        2.80      0.93 o 
  -7   2  15      198.85      205.73      5.09 o 
  -6   2  15      121.31      119.53      4.90 o 
  -5   2  15      132.91      134.91      5.68 o 
  -4   2  15      346.60      357.36      6.69 o 
  -3   2  15       83.71       84.86      3.36 o 
  -2   2  15        3.39        2.30      1.37 o 
  -1   2  15       64.82       64.64      4.69 o 
   0   2  15       89.44       82.97      4.84 o 
   1   2  15       36.43       34.94      1.91 o 
  -7   3  15       34.89       37.71      2.19 o 
  -6   3  15      113.38      112.57      4.65 o 
  -5   3  15       31.30       34.22      2.86 o 
  -4   3  15        9.70        7.56      1.10 o 
  -3   3  15      245.12      242.29      5.34 o 
  -2   3  15      223.87      259.22      8.80 o 
  -1   3  15      715.11      759.86     14.52 o 
   0   3  15      187.71      197.42      4.60 o 
   1   3  15      151.96      151.40      4.50 o 
  -6   4  15        0.78        0.94      0.78 o 
  -5   4  15       67.65       69.27      3.74 o 
  -4   4  15       17.56       17.05      1.90 o 
  -3   4  15      851.35      844.24     30.83 o 
  -2   4  15        5.14        4.13      1.28 o 
  -1   4  15       47.98       42.85      3.94 o 
  -6   5  15       44.87       44.60      2.44 o 
  -5   5  15        8.01        6.18      1.16 o 
  -4   5  15      216.11      217.46      5.77 o 
  -2  -5  16       14.39       15.49      1.42 o 
  -1  -5  16       36.41       30.07      1.94 o 
  -3  -4  16       12.38       11.86      1.49 o 
  -2  -4  16       83.51       73.51      3.72 o 
  -1  -4  16       92.39       78.39      3.79 o 
   0  -4  16       26.61       26.07      2.02 o 
   1  -4  16      119.42      121.05      4.03 o 
  -4  -3  16       64.14       59.62      2.93 o 
  -3  -3  16        8.77        9.76      1.58 o 
  -2  -3  16      336.26      316.33      8.44 o 
  -1  -3  16      113.51      115.28      5.13 o 
   0  -3  16      230.62      220.75      4.36 o 
   1  -3  16       22.46       26.09      2.11 o 
  -4  -2  16       76.42       76.77      3.75 o 
  -3  -2  16       10.97       15.07      2.01 o 
  -2  -2  16      248.14      258.36      8.14 o 
  -1  -2  16      264.16      243.62      7.88 o 
   0  -2  16      127.37      113.96      3.34 o 
   1  -2  16        5.70        6.06      0.85 o 
   2  -2  16        5.00        4.86      0.91 o 
  -4  -1  16       34.35       29.78      1.69 o 
  -3  -1  16      478.51      452.39     10.67 o 
  -2  -1  16      268.56      259.64      8.49 o 
  -1  -1  16      188.76      184.65      7.11 o 
   0  -1  16      137.43      127.20      3.66 o 
   1  -1  16        5.84        5.03      0.77 o 
  -5   0  16       64.60       61.51      3.16 o 
  -4   0  16       76.99       72.26      2.64 o 
  -3   0  16       16.07       14.16      2.12 o 
  -2   0  16      122.41      125.37      5.99 o 
  -1   0  16       19.26       19.54      2.47 o 
   0   0  16       16.08       14.96      1.29 o 
   1   0  16       69.16       69.58      3.19 o 
  -6   1  16       34.22       32.06      2.05 o 
  -5   1  16        0.12        0.78      0.77 o 
  -4   1  16        0.79        0.36      0.51 o 
  -3   1  16       24.87       26.22      2.66 o 
  -2   1  16       80.66       78.73      4.66 o 
  -1   1  16      166.35      152.62      6.31 o 
   0   1  16      142.78      152.52      5.67 o 
   1   1  16       30.56       33.91      2.29 o 
  -6   2  16        6.53        6.55      1.08 o 
  -5   2  16        3.25        9.34      1.44 o 
  -4   2  16       46.79       41.38      1.94 o 
  -3   2  16       36.91       38.27      3.15 o 
  -2   2  16      144.38      139.20      5.89 o 
  -1   2  16        1.56       -0.91      0.91 o 
   0   2  16       28.38       30.10      1.60 o 
  -5   3  16        2.14        2.68      0.85 o 
  -4   3  16       74.52       70.73      2.25 o 
  -3   3  16      215.05      225.08      6.65 o 
  -2   3  16        9.37        9.47      1.58 o 
  -1   3  16      126.29      141.50      5.03 o 
  -2  -3  17       58.75       53.04      2.76 o 
  -1  -3  17       35.89       36.36      2.24 o 
  -3  -2  17       48.60       38.51      2.48 o 
  -2  -2  17       14.56       15.49      1.74 o 
  -1  -2  17      124.14      122.96      4.49 o 
  -3  -1  17       16.05       16.18      1.75 o 
  -2  -1  17      127.77      107.62      4.56 o 
  -1  -1  17       19.26       20.01      1.98 o 
  -4   0  17      154.17      130.09      4.00 o 
  -3   0  17      257.79      247.72      6.64 o 
  -2   0  17       36.18       34.66      2.65 o 
  -1   0  17       33.88       29.00      2.35 o 
  -3   1  17       35.15       35.71      2.48 o 
  -2   1  17        1.09        0.46      0.67 o 
  -1   1  17      295.02      309.13      6.93 o 
  -3   2  17       31.93       32.91      2.20 o 
  -2   2  17      137.71      135.86      4.46 o 
                                                 
